# Supplementary material for: CD63, MHC class 1, and CD47 identify subsets of extracellular vesicles containing distinct populations of noncoding RNAs
Source: Sci Rep. 2018 Feb 7;8:2577. doi: 10.1038/s41598-018-20936-7 (PMC5803193; doi:10.1038/s41598-018-20936-7)
Supplement: Supplementary file 2 — Dataset 1 [file 41598_2018_20936_MOESM2_ESM.xlsx]

## Sheet: Figure2_JK_RNA_Types_chart
	TRNA			RNURNA			Y-RNA			SNHG			PIWIRNA
CD47	197		CD47	23		CD47	5		MHC	5		CD47	0			CD47-CAP	CD47-Uncap
CD47 FLOW	271		CD47 FLOW	21		CD47 FLOW	4		FLOW	7		CD47 FLOW	1		tRNA	197	271
CD63	182		CD63	22		CD63	4		CD63 FLOW	5		CD63	0		SNORNA	267	256
CD63 FLOW	214		CD63 FLOW	19		CD63 FLOW	4		CD63	5		CD63 FLOW	1		SNRNA	23	21
MHC	184		MHC	21		MHC	5		POS	0		MHC	1		lncRNA	2	16
MHC FLOW	231		MHC FLOW	22		MHC FLOW	4		CD47	6		MHC FLOW	0		SCRNA	25	24
POSITIVE	40		POSITIVE	10		POSITIVE	1		FLOW	8		POSITIVE	0		RPRNA	88	80
															LOCRNA	426	1528
	SNORNA	sno_sng		lncRNA			LOC			VALUT					VAULT RNA	1	2
CD47	261	267	CD47	2					MHC	2			srprna		SRP RNA	18	13
CD47 FLOW	248	256	CD47 FLOW	16		MHC	754		FLOW	2		CD47	18		MT-RNA	6	0
CD63	221	226	CD63	0		FLOW	1058		CD63 FLOW	1		CD47 FLOW	13		PIWI RNA	0	1
CD63 FLOW	163	168	CD63 FLOW	10		CD63 FLOW	1003		CD63	2		CD63	5		Y-RNA	5	4
MHC	218	223	MHC	5		CD63	135		POS	0		CD63 FLOW	11
MHC FLOW	142	147	MHC FLOW	7		POS	1		CD47	1		MHC	9
POSITIVE	1	0	POSITIVE	0		CD47	426		FLOW	2		MHC FLOW	11
						FLOW	1528					POSITIVE	1
	SCARNA
CD47	25			RPL			rps
CD47 FLOW	24
CD63	23		MHC	43	70	MHC	27			MT-rna
CD63 FLOW	13		FLOW	32	47	FLOW	15		CD47	6
MHC	21		CD63 FLOW	31	53	CD63 FLOW	22		CD47 FLOW	0						CD47-Uncap
MHC FLOW	16		CD63	31	53	CD63	22		CD63	3					tRNA	271
POSITIVE	0		POS	0	0	POS	0		CD63 FLOW	3					SNORNA	256
			CD47	53	88	CD47	35		MHC	4					SNRNA	21
			FLOW	46	80	FLOW	34		MHC FLOW	4					lncRNA	16
	CD63_CAP								POSITIVE	0					SCARNA	24
tRNA	182	214		MHC1_CAP											RPRNA	80
SNORNA	226	168	tRNA	184	231										LOCRNA	1528
SNRNA	22	19	SNORNA	218	223										VAULT RNA	2
lncRNA	0	10	SNRNA	21	22										SRP RNA	13
SCARNA	23	13	lncRNA	5	7										MT-RNA	0
RPRNA	53	31	SCARNA	21	16										PIWI RNA	1
LOCRNA	135	1003	RPRNA	70	47										Y-RNA	4
VAULT RNA	2	1	LOCRNA	754	1058
SRP RNA	5	11	VAULT RNA	2	2
MT-RNA	3	3	SRP RNA	9	11
PIWI RNA	0	1	MT-RNA	4	4
Y-RNA	4	4	PIWI RNA	1	0
			Y-RNA	5	4
	CD63_UnCAP
tRNA	214
SNORNA	168
SNRNA	19			MHC1_UnCAP
lncRNA	10		tRNA	231
SCARNA	13		SNORNA	223
RPRNA	53		SNRNA	22
LOCRNA	1003		lncRNA	7
VAULT RNA	1		SCARNA	16
SRP RNA	11		RPRNA	47
MT-RNA	3		LOCRNA	1058
PIWI RNA	1		VAULT RNA	2
Y-RNA	4		SRP RNA	11
			MT-RNA	4
			PIWI RNA	0
			Y-RNA	4

## Sheet: Figure2_Sheet1
Name	JK_CD47_CAP - log₂ total RPKM	JK_CD47_FLOW - log₂ total RPKM	JK_CD63_CAP - log₂ total RPKM	JK_CD63_FLOW - log₂ total RPKM	JK_MHC1_CAP - log₂ total RPKM	JK_MHC1_FLOW - log₂ total RPKM
TRNE	15.9754	13.8221	12.2439	11.5526	12.8499	11.0739
TRNK	14.9324	13.9045	11.908	12.5251	13.1144	11.5412
TRNV	14.7407	13.1339	10.8965	10.1752	12.3087	10.6085
TRNP	14.5885	13.398	11.3443	11.3401	12.6558	10.4515
TRNH	13.4622	10.1649	8.84452	7.96764	9.6409	6.81605
TRNQ	13.4398	11.6286	8.99601	8.11375	9.56796	8.15832
TRNN	11.936	3.0656	7.25238	-0.10287	8.47464	7.89571
TRND	11.8771	8.9872	8.85474	9.73995	9.34503	8.83711
TRA-TGC4-1	11.7995	13.5008	7.70352	10.3755	10.3566	11.186
TRE-CTC2-1	11.7884	12.4522	9.47209	12.3837	9.78012	11.8513
TRNS1	11.6964	9.72246	7.4961	0.64529	8.68171	-0.10907
TRNL2	11.6541	8.98676	7.12048	1.12468	9.0548	9.0673
TRNI	11.5784	3.36581	8.09387	1.40708	9.32751	8.21972
TRNL1	11.3184	2.78015	6.98367	6.55486	7.63278	7.35672
TRNG	11.2604	10.8997	7.90402	7.85718	10.2213	8.42207
TRL-TAG3-1	11.2106	12.8373	8.81635	13.6574	8.847	13.1937
TRK-CTT1-1	11.1602	14.1629	8.72263	12.3407	10.4961	12.5348
TRK-CTT1-2	11.1602	14.1629	8.72263	12.3407	10.4961	12.5348
TRNM	10.9546	9.87299	0.07734	0.44831	8.09732	0.26995
VTRNA1-1	10.7178	12.031	8.46325	9.81167	9.81955	10.9714
TRR-CCG2-1	10.6504	15.6193	9.0873	11.3448	12.1499	12.1512
TRQ-CTG2-1	10.6122	13.6355	9.42702	11.6467	11.4843	11.9888
TRV-AAC2-1	10.5568	12.9905	8.88858	13.6088	9.95063	13.0762
TRNC	10.5006	10.4643	7.91934	8.86325	9.14704	8.75762
TRNY	10.2791	1.9901	-1.56209	-11.1566	6.61317	-0.86948
TRR-CCT4-1	10.2163	15.0722	9.10079	11.2226	11.534	11.7867
TRV-TAC2-1	9.70635	13.2879	8.86824	11.5103	10.3137	10.8492
TRNF	9.6784	2.58313	6.77026	0.52836	7.54827	6.27482
TRNT	9.62321	10.6706	6.08313	7.73928	8.88928	7.38018
TRA-CGC4-1	9.58153	11.5143	6.18731	9.61375	8.54431	10.0766
TRL-CAA4-1	9.55284	10.6105	7.79985	11.7129	8.33777	10.7088
TRV-AAC3-1	9.39285	10.9939	5.34862	8.0342	8.44096	9.92384
TRK-CTT2-1	9.34641	12.3177	7.26514	10.2879	9.05859	10.5671
TRK-CTT2-2	9.34641	12.3177	7.26514	10.2879	9.05859	10.5671
TRK-CTT2-3	9.34641	12.3177	7.26514	10.2879	9.05859	10.5671
TRK-CTT2-4	9.34641	12.3177	7.26514	10.2879	9.05859	10.5671
TRK-CTT2-5	9.34641	12.3177	7.26514	10.2879	9.05859	10.5671
TRG-TCC3-1	9.33659	13.3429	8.09566	10.7381	10.7925	10.6844
TRG-TCC1-1	9.26706	12.5364	8.02224	11.3636	9.58655	11.1796
TRL-AAG2-1	9.16895	11.322	7.56657	13.3021	7.90751	13.105
TRL-AAG2-2	9.16895	11.322	7.56657	13.3021	7.90751	13.105
TRL-AAG2-3	9.16895	11.322	7.56657	13.3021	7.90751	13.105
TRL-AAG2-4	9.16895	11.322	7.56657	13.3021	7.90751	13.105
TRQ-TTG1-1	9.15755	14.7609	8.77449	10.5961	12.1243	11.0121
TRA-AGC4-1	9.03358	13.1826	7.61404	9.27472	10.1003	9.63209
TRL-TAG1-1	9.01993	10.7707	7.54727	12.892	8.50405	12.3011
TRL-CAG2-1	8.94523	8.91449	-0.84997	10.6907	5.82152	9.72537
TRL-CAG2-2	8.94523	8.91449	-0.84997	10.6907	5.82152	9.72537
TRNAV-CAC	8.93872	12.3498	7.92245	12.0787	8.60837	11.7482
TRV-CAC5-1	8.93872	12.3498	7.92245	12.0787	8.60837	11.7482
TRV-CAC1-1	8.93872	12.3498	7.92245	12.0787	8.60837	11.7482
TRV-CAC1-2	8.93872	12.3498	7.92245	12.0787	8.60837	11.7482
TRV-CAC1-3	8.93872	12.3498	7.92245	12.0787	8.60837	11.7482
TRV-CAC1-4	8.93872	12.3498	7.92245	12.0787	8.60837	11.7482
TRV-CAC1-5	8.93872	12.3498	7.92245	12.0787	8.60837	11.7482
TRV-CAC1-6	8.93872	12.3498	7.92245	12.0787	8.60837	11.7482
TRS-GCT3-1	8.81491	9.70532	6.64741	10.5405	7.19571	9.31295
TRV-CAC2-1	8.61613	11.2612	0.89491	11.4401	8.26712	11.0869
TRG-GCC2-1	8.51132	11.2378	7.31356	10.4133	8.04424	10.1591
TRG-GCC2-2	8.51132	11.2378	7.31356	10.4133	8.04424	10.1591
TRG-GCC2-3	8.51132	11.2378	7.31356	10.4133	8.04424	10.1591
TRG-GCC2-4	8.51132	11.2378	7.31356	10.4133	8.04424	10.1591
TRG-GCC2-5	8.51132	11.2378	7.31356	10.4133	8.04424	10.1591
TRG-GCC2-6	8.51132	11.2378	7.31356	10.4133	8.04424	10.1591
TRNR	8.43316	2.71512	5.89764	8.88527	7.44594	0.93401
TRV-TAC1-1	8.37961	13.1625	6.57109	10.7994	9.93333	11.1006
TRV-TAC1-2	8.37961	13.1625	6.57109	10.7994	9.93333	11.1006
TRNAL-CAA	8.17659	8.91874	5.70593	-1.5812	6.80974	8.75423
TRL-CAA1-2	8.17659	8.91874	5.70593	-1.5812	6.80974	8.75423
TRG-TCC2-1	8.11361	11.2754	6.13442	9.76412	8.30932	9.4131
TRG-TCC2-2	8.11361	11.2754	6.13442	9.76412	8.30932	9.4131
TRG-TCC2-3	8.11361	11.2754	6.13442	9.76412	8.30932	9.4131
TRG-TCC2-4	8.11361	11.2754	6.13442	9.76412	8.30932	9.4131
TRG-TCC2-5	8.11361	11.2754	6.13442	9.76412	8.30932	9.4131
TRG-TCC2-6	8.11361	11.2754	6.13442	9.76412	8.30932	9.4131
TRNAG1	8.04158	10.5637	6.19091	8.42641	7.84075	8.80246
TRG-CCC1-2	8.04158	10.5637	6.19091	8.42641	7.84075	8.80246
TRL-AAG3-1	8.03515	9.43928	6.56245	10.0784	6.53808	9.68079
TRL-CAG1-1	7.94915	8.42044	4.55954	10.1285	5.17805	9.44029
TRL-CAG1-2	7.94915	8.42044	4.55954	10.1285	5.17805	9.44029
TRL-CAG1-3	7.94915	8.42044	4.55954	10.1285	5.17805	9.44029
TRL-CAG1-4	7.94915	8.42044	4.55954	10.1285	5.17805	9.44029
TRL-CAG1-5	7.94915	8.42044	4.55954	10.1285	5.17805	9.44029
TRL-CAG1-6	7.94915	8.42044	4.55954	10.1285	5.17805	9.44029
TRL-CAG1-7	7.94915	8.42044	4.55954	10.1285	5.17805	9.44029
TRE-TTC2-1	7.92292	11.5374	7.75523	9.97173	7.63742	10.7927
TRE-TTC2-2	7.92292	11.5374	7.75523	9.97173	7.63742	10.7927
TRD-GTC2-1	7.82123	14.3319	7.58639	10.4456	11.5492	10.8649
TRD-GTC2-2	7.82123	14.3319	7.58639	10.4456	11.5492	10.8649
TRD-GTC2-3	7.82123	14.3319	7.58639	10.4456	11.5492	10.8649
TRD-GTC2-4	7.82123	14.3319	7.58639	10.4456	11.5492	10.8649
TRD-GTC2-5	7.82123	14.3319	7.58639	10.4456	11.5492	10.8649
TRD-GTC2-6	7.82123	14.3319	7.58639	10.4456	11.5492	10.8649
TRD-GTC2-7	7.82123	14.3319	7.58639	10.4456	11.5492	10.8649
TRD-GTC2-8	7.82123	14.3319	7.58639	10.4456	11.5492	10.8649
TRD-GTC2-9	7.82123	14.3319	7.58639	10.4456	11.5492	10.8649
TRD-GTC2-10	7.82123	14.3319	7.58639	10.4456	11.5492	10.8649
TRD-GTC2-11	7.82123	14.3319	7.58639	10.4456	11.5492	10.8649
TRA-TGC3-1	7.72371	11.8078	6.15376	9.10239	8.07567	8.41561
TRA-TGC3-2	7.72371	11.8078	6.15376	9.10239	8.07567	8.41561
TRE-CTC1-1	7.6989	11.7216	6.61265	9.86131	8.27272	10.0395
TRE-CTC1-2	7.6989	11.7216	6.61265	9.86131	8.27272	10.0395
TRE-CTC1-3	7.6989	11.7216	6.61265	9.86131	8.27272	10.0395
TRE-CTC1-4	7.6989	11.7216	6.61265	9.86131	8.27272	10.0395
TRE-CTC1-5	7.6989	11.7216	6.61265	9.86131	8.27272	10.0395
TRE-CTC1-6	7.6989	11.7216	6.61265	9.86131	8.27272	10.0395
TRE-CTC1-7	7.6989	11.7216	6.61265	9.86131	8.27272	10.0395
TRL-TAG2-1	7.67931	8.76755	6.17365	10.2964	6.95166	10.8124
TRNW	7.6754	-3.76422	4.54006	-0.84417	-1.14539	-11.1566
TRV-AAC1-1	7.39375	10.8149	6.65773	11.0654	7.07008	10.811
TRV-AAC1-2	7.39375	10.8149	6.65773	11.0654	7.07008	10.811
TRV-AAC1-3	7.39375	10.8149	6.65773	11.0654	7.07008	10.811
TRV-AAC1-4	7.39375	10.8149	6.65773	11.0654	7.07008	10.811
TRV-AAC1-5	7.39375	10.8149	6.65773	11.0654	7.07008	10.811
TRX-CAT1-1	7.19296	10.0666	3.91104	7.8266	6.68402	7.66154
TRX-CAT1-2	7.19296	10.0666	3.91104	7.8266	6.68402	7.66154
TRX-CAT1-3	7.19296	10.0666	3.91104	7.8266	6.68402	7.66154
TRX-CAT1-4	7.19296	10.0666	3.91104	7.8266	6.68402	7.66154
TRX-CAT1-5	7.19296	10.0666	3.91104	7.8266	6.68402	7.66154
TRX-CAT1-6	7.19296	10.0666	3.91104	7.8266	6.68402	7.66154
TRX-CAT1-7	7.19296	10.0666	3.91104	7.8266	6.68402	7.66154
TRX-CAT1-8	7.19296	10.0666	3.91104	7.8266	6.68402	7.66154
TRQ-TTG3-1	7.14632	13.3005	7.01534	6.61375	11.0532	8.52681
TRQ-TTG3-2	7.14632	13.3005	7.01534	6.61375	11.0532	8.52681
TRQ-TTG3-3	7.14632	13.3005	7.01534	6.61375	11.0532	8.52681
TRR-CCT3-1	7.10502	12.2861	5.95118	8.99753	9.23772	9.31971
TRM-CAT1-1	7.01368	11.3464	5.73018	9.17882	9.24363	9.24593
TRS-TGA1-1	6.72303	7.60027	-2.21867	7.71861	5.44979	7.72798
TRD-GTC1-1	6.71773	14.6408	8.6985	11.5427	11.8973	12.4276
TRR-CCT2-1	6.66071	13.0262	6.77861	8.67882	10.0315	8.45123
TRV-TAC3-1	6.6237	10.7633	-0.23113	7.59385	0.15365	7.73475
TRS-CGA4-1	6.61778	2.20074	3.76997	-2.75124	4.44979	6.56702
TRV-CAC4-1	6.58338	9.47383	4.34212	9.30387	7.31568	8.5539
TRNAV-CAC	6.51505	1.15665	4.29542	-11.1566	-4.6395	-4.27664
TRR-CCT1-1	6.46573	9.57743	5.54889	9.0473	-0.69428	8.65874
TRM-CAT3-1	6.15202	7.05067	-1.40509	-11.1566	-1.40409	-4.47964
TRM-CAT3-2	6.15202	7.05067	-1.40509	-11.1566	-1.40409	-4.47964
TRX-CAT2-1	5.76626	7.00038	-1.33237	4.84751	3.12845	-0.93225
TRG-GCC1-1	5.69294	8.1424	4.19993	7.97688	5.15089	8.49878
TRG-GCC1-2	5.69294	8.1424	4.19993	7.97688	5.15089	8.49878
TRG-GCC1-3	5.69294	8.1424	4.19993	7.97688	5.15089	8.49878
TRG-GCC1-4	5.69294	8.1424	4.19993	7.97688	5.15089	8.49878
TRG-GCC1-5	5.69294	8.1424	4.19993	7.97688	5.15089	8.49878
TRR-CCG1-1	5.45975	10.2842	4.5137	6.59385	7.05475	5.64978
TRR-CCG1-2	5.45975	10.2842	4.5137	6.59385	7.05475	5.64978
TRR-CCG1-3	5.45975	10.2842	4.5137	6.59385	7.05475	5.64978
TRH-GTG1-1	5.36094	3.70452	4.76495	7.32127	-3.8031	1.11852
TRH-GTG1-2	5.36094	3.70452	4.76495	7.32127	-3.8031	1.11852
TRH-GTG1-3	5.36094	3.70452	4.76495	7.32127	-3.8031	1.11852
TRH-GTG1-4	5.36094	3.70452	4.76495	7.32127	-3.8031	1.11852
TRH-GTG1-5	5.36094	3.70452	4.76495	7.32127	-3.8031	1.11852
TRH-GTG1-6	5.36094	3.70452	4.76495	7.32127	-3.8031	1.11852
TRH-GTG1-7	5.36094	3.70452	4.76495	7.32127	-3.8031	1.11852
TRH-GTG1-8	5.36094	3.70452	4.76495	7.32127	-3.8031	1.11852
TRH-GTG1-9	5.36094	3.70452	4.76495	7.32127	-3.8031	1.11852
TRR-ACG2-1	4.84973	1.45346	-2.04984	-1.89536	-1.90409	5.73475
TRR-ACG2-2	4.84973	1.45346	-2.04984	-1.89536	-1.90409	5.73475
TRR-ACG2-3	4.84973	1.45346	-2.04984	-1.89536	-1.90409	5.73475
TRR-ACG2-4	4.84973	1.45346	-2.04984	-1.89536	-1.90409	5.73475
TRV-AAC5-1	4.26846	5.14019	1.04803	6.03612	1.92136	4.97693
TARS	2.96934	1.1691	-7.12126	-6.29345	-4.23376	1.16038
TRNA	2.89167	-4.11001	-1.19048	-11.1566	-0.42621	-11.1566
FARSA	2.7964	-7.08581	-11.1566	-5.8607	-11.1566	-5.67297
TRMT10B	2.30397	3.79057	-0.61667	4.3884	0.63586	4.06526
YARS	2.12675	-11.1566	-11.1566	-11.1566	-11.1566	-6.20077
SARS	1.80094	3.85313	-4.28493	5.18842	1.50889	-3.54689
TRMT1	1.72637	-7.13429	-11.1566	-5.70761	-11.1566	-11.1566
MARS	1.72189	-3.2384	-11.1566	2.5297	-11.1566	1.08633
TRE-TTC1-1	1.62278	11.7417	6.54755	8.57319	8.28702	9.52034
TRE-TTC1-2	1.62278	11.7417	6.54755	8.57319	8.28702	9.52034
KARS	1.60007	-2.56953	-11.1566	-5.20078	-11.1566	-5.82221
QTRT2	1.5235	2.19552	-4.46944	-3.4253	0.67563	-4.48676
TRL-TAA1-1	1.48604	8.14214	-1.06645	8.0696	-0.8855	8.2105
TRMT13	1.4738	2.10801	-4.77761	-3.40655	1.40491	-4.52115
TRR-TCT1-1	1.41453	13.821	6.39114	13.4267	10.305	12.4027
TARS2	1.38813	3.3094	-4.09736	-2.77316	-5.73882	4.17156
AARS	1.30712	-3.42628	-11.1566	-5.62432	-6.59192	1.62296
POLRMT	1.04083	-3.47874	-11.1566	-4.59337	-7.2432	-5.44066
TRNAG-CCC	0.83879	7.09074	-1.0298	-11.1566	5.15759	7.6785
XPOT	0.70522	2.90889	-4.99899	-2.86926	0.48829	3.33262
TRA-AGC7-1	0.69582	9.56453	-2.01366	6.02879	5.98144	7.23432
TRA-AGC2-1	0.69582	9.56453	-2.01366	6.02879	5.98144	7.23432
TRA-AGC2-2	0.69582	9.56453	-2.01366	6.02879	5.98144	7.23432
TRA-TGC6-1	0.68699	1.58161	-11.1566	-11.1566	-2.18662	-0.93225
TRA-AGC6-1	0.49201	8.98289	-1.03989	-0.88541	-0.60166	7.04713
TRT-TGT4-1	0.47874	9.80626	6.34759	8.6233	6.78218	9.11219
IARS2	0.47017	-7.1323	-11.1566	-5.85715	-7.03227	-6.66941
IARS	0.42967	0.84807	-5.51714	-5.14603	-5.15084	-6.06949
VARS	0.32236	0.7872	-5.48483	-5.20993	-7.17315	-6.32967
TRG-GCC3-1	0.29298	6.1932	-2.61476	-1.46825	-1.8505	-1.79861
TRM-CAT6-1	0.25272	8.50306	-0.84232	-0.89536	-2.07607	-2.81867
TRMT44	0.20537	2.92943	-2.49604	4.32803	-5.22833	-4.49317
TRC-GCA2-1	0.12764	7.55175	3.54256	5.61375	5.28012	6.54713
TRC-GCA2-2	0.12764	7.55175	3.54256	5.61375	5.28012	6.54713
TRC-GCA2-3	0.12764	7.55175	3.54256	5.61375	5.28012	6.54713
TRC-GCA2-4	0.12764	7.55175	3.54256	5.61375	5.28012	6.54713
TRR-TCG1-1	0.09577	9.69991	5.4377	9.41578	6.52119	9.5421
TRA-AGC8-1	-0.03164	9.26361	-1.34232	6.99753	5.57096	7.89571
TRA-AGC8-2	-0.03164	9.26361	-1.34232	6.99753	5.57096	7.89571
TRV-CAC3-1	-0.36497	9.49797	-2.6348	5.38634	5.29629	5.02723
TRP-TGG3-1	-0.91059	9.30511	4.84037	5.87679	6.84584	5.8364
TRP-TGG3-2	-0.91059	9.30511	4.84037	5.87679	6.84584	5.8364
TRP-TGG3-3	-0.91059	9.30511	4.84037	5.87679	6.84584	5.8364
TRP-TGG3-4	-0.91059	9.30511	4.84037	5.87679	6.84584	5.8364
TRP-TGG3-5	-0.91059	9.30511	4.84037	5.87679	6.84584	5.8364
TRF-GAA1-1	-0.91123	5.02123	3.13658	5.52166	-2.98906	4.64978
TRF-GAA1-2	-0.91123	5.02123	3.13658	5.52166	-2.98906	4.64978
TRF-GAA1-3	-0.91123	5.02123	3.13658	5.52166	-2.98906	4.64978
TRF-GAA1-4	-0.91123	5.02123	3.13658	5.52166	-2.98906	4.64978
TRF-GAA1-5	-0.91123	5.02123	3.13658	5.52166	-2.98906	4.64978
TRF-GAA1-6	-0.91123	5.02123	3.13658	5.52166	-2.98906	4.64978
TRS-TGA2-1	-1.18	8.25639	4.23297	9.31681	-1.70084	6.9355
TRN-GTT3-2	-1.35751	5.67749	-2.42962	3.57423	-2.35003	4.63015
TRN-GTT2-1	-1.35751	5.67749	-2.42962	3.57423	-2.35003	4.63015
TRN-GTT7-1	-1.35751	5.67749	-2.42962	3.57423	-2.35003	4.63015
TRN-GTT2-2	-1.35751	5.67749	-2.42962	3.57423	-2.35003	4.63015
TRN-GTT2-3	-1.35751	5.67749	-2.42962	3.57423	-2.35003	4.63015
TRN-GTT2-4	-1.35751	5.67749	-2.42962	3.57423	-2.35003	4.63015
TRN-GTT2-5	-1.35751	5.67749	-2.42962	3.57423	-2.35003	4.63015
TRN-GTT2-6	-1.35751	5.67749	-2.42962	3.57423	-2.35003	4.63015
TRS-GCT1-1	-1.51436	3.61168	-2.3359	6.1042	-11.1566	-0.89455
TRS-GCT2-1	-1.51436	3.61168	-2.3359	6.1042	-11.1566	-0.89455
TRS-GCT4-1	-1.51436	3.97101	-2.58715	5.16194	-11.1566	-2.18703
TRS-GCT4-2	-1.51436	3.97101	-2.58715	5.16194	-11.1566	-2.18703
TRS-GCT4-3	-1.51436	3.97101	-2.58715	5.16194	-11.1566	-2.18703
TRS-TGA4-1	-1.65168	-0.59542	-1.18347	-0.04454	-1.70084	-1.81854
NARS	-1.83298	-6.92676	-11.1566	2.59937	-11.1566	-5.72688
TRP-AGG2-1	-1.84133	-6.3498	-4.12485	-1.88541	-11.1566	-4.96969
TRP-AGG2-2	-1.84133	-6.3498	-4.12485	-1.88541	-11.1566	-4.96969
TRP-AGG2-3	-1.84133	-6.3498	-4.12485	-1.88541	-11.1566	-4.96969
TRP-AGG2-4	-1.84133	-6.3498	-4.12485	-1.88541	-11.1566	-4.96969
TRP-AGG2-5	-1.84133	-6.3498	-4.12485	-1.88541	-11.1566	-4.96969
TRP-AGG2-6	-1.84133	-6.3498	-4.12485	-1.88541	-11.1566	-4.96969
TRP-AGG2-7	-1.84133	-6.3498	-4.12485	-1.88541	-11.1566	-4.96969
TRP-AGG2-8	-1.84133	-6.3498	-4.12485	-1.88541	-11.1566	-4.96969
TRK-TTT3-1	-1.87718	-11.1566	-3.37971	-2.15577	-11.1566	-1.53349
TRK-TTT3-2	-1.87718	-11.1566	-3.37971	-2.15577	-11.1566	-1.53349
TRK-TTT3-3	-1.87718	-11.1566	-3.37971	-2.15577	-11.1566	-1.53349
TRK-TTT3-4	-1.87718	-11.1566	-3.37971	-2.15577	-11.1566	-1.53349
TRK-TTT3-5	-1.87718	-11.1566	-3.37971	-2.15577	-11.1566	-1.53349
QARS	-2.08747	-3.5774	-11.1566	-5.29082	-0.49241	2.49051
RARS2	-2.16221	3.86509	-4.6192	6.72336	2.70848	4.45387
TRMT61B	-2.3307	-11.1566	-4.70466	-5.73723	-6.54664	-11.1566
DARS	-2.33515	-6.63851	-11.1566	-5.77779	-6.45291	-11.1566
GARS	-2.42964	-2.63126	-5.03412	-11.1566	-4.11371	-5.87895
QTRT1	-2.60646	-6.3569	-11.1566	-5.69405	-11.1566	-11.1566
VARS2	-2.62627	-3.21432	-5.33078	-5.36334	-4.89255	-11.1566
TYW1B	-2.64556	-7.20954	-4.94043	-5.3618	-6.56894	-6.20608
TRIT1	-2.71496	-7.51308	-11.1566	-4.94298	-11.1566	-5.48006
CARS	-2.74544	-3.63904	-5.16925	-5.73241	-6.87694	-11.1566
PARS2	-2.7642	-11.1566	-11.1566	-4.81235	-11.1566	-11.1566
MTO1	-2.80407	-3.48318	-4.85196	-4.2414	-5.97208	3.28977
TRMO	-2.82022	2.99404	-11.1566	4.97101	-4.84394	3.71972
LARS	-2.87032	-7.47376	-1.61431	-11.1566	-4.97183	-11.1566
TSEN2	-3.12733	3.27991	-5.1687	4.99231	-4.96579	4.29244
GATC	-3.18941	3.17465	-0.79699	-3.20679	1.65649	4.11015
EARS2	-3.19569	-6.93618	-11.1566	-5.26358	-6.71715	-6.06181
TARSL2	-3.27091	-7.10713	-7.23237	-5.81939	-6.99451	-11.1566
TRNS2	-4.21139	-4.85062	-2.05295	-11.1566	-11.1566	-11.1566
TRP-TGG2-1	-4.49461	11.6007	5.91104	9.30991	7.98764	9.49276
TRV-CAC6-1	-5.06929	0.88607	-11.1566	-0.23439	-11.1566	-0.31824
VTRNA1-3	-5.15916	-5.42899	-2.76961	-11.1566	-2.33138	-11.1566
TRP-TGG1-1	-5.26858	8.92746	7.85805	9.43673	9.00401	9.20801
TRC-GCA14-1	-5.26858	-5.3498	-2.62485	-0.88541	-11.1566	-11.1566
TRA-CGC3-1	-5.39599	8.43305	-1.83237	-11.1566	-1.68662	-3.96969
TRA-CGC1-1	-5.39599	9.67923	-1.83237	-0.09292	-0.38655	-0.13977
TRA-TGC1-1	-5.39599	8.33544	-11.1566	-11.1566	-2.18662	-11.1566
TRA-TGC5-1	-5.39599	-4.11632	-11.1566	-11.1566	-1.39414	-11.1566
TRT-TGT2-1	-5.40263	2.65602	-2.52361	-11.1566	-0.50205	6.39571
TRK-TTT7-1	-5.40263	-11.1566	-11.1566	-11.1566	-11.1566	-11.1566
TRR-TCT3-1	-5.40263	9.60499	4.73018	7.99753	7.04651	6.81971
TRR-TCT3-2	-5.40263	9.60499	4.73018	7.99753	7.04651	6.81971
TRR-TCG3-1	-5.40263	10.4089	3.9377	-0.89536	-0.40409	6.23475
TRC-GCA19-1	-5.44563	-11.1566	-11.1566	-11.1566	-11.1566	-11.1566
TRK-TTT6-1	-5.45226	-11.1566	-11.1566	-11.1566	-11.1566	-11.1566
TRK-CTT3-1	-5.45226	4.71136	-3.92728	-11.1566	-2.98906	-0.9422
TRR-TCT2-1	-5.45226	9.3325	-1.47384	7.09385	6.81367	7.02723
TRQ-CTG6-1	-5.60192	-1.47684	-11.1566	-11.1566	-11.1566	-11.1566
TRA-AGC1-1	-5.60192	1.89027	-2.62485	-11.1566	-0.78295	-0.43225
TRT-CGT2-1	-5.60192	3.18904	-2.62485	-11.1566	5.4299	-3.96969
TRY-GTA2-1	-5.60855	0.50989	-11.1566	6.09385	-11.1566	-1.4422
TRN-GTT13-1	-5.61509	-11.1566	-2.14462	-11.1566	-11.1566	-11.1566
TRN-GTT1-1	-5.61509	5.53375	-1.48365	-11.1566	-11.1566	-11.1566
TRS-CGA2-1	-5.66446	-11.1566	-11.1566	-11.1566	-2.28044	-0.68192
TRL-TAA2-1	-5.67029	-11.1566	-11.1566	-11.1566	-11.1566	-11.1566
TRA-AGC5-1	-5.72933	-4.48814	-11.1566	-11.1566	-2.18662	-11.1566
TRT-TGT3-1	-5.73596	-11.1566	-11.1566	-11.1566	-11.1566	-11.1566
TRS-AGA1-1	-5.77177	7.67444	4.23297	-11.1566	-1.88366	-1.15758
TRT-AGT2-1	-5.94842	-5.16799	-11.1566	-11.1566	-11.1566	-4.48945
TRT-AGT2-2	-5.94842	-5.16799	-11.1566	-11.1566	-11.1566	-4.48945
TRR-ACG1-1	-5.98058	7.87531	-2.42728	-11.1566	-2.98906	5.14978
TRR-ACG1-2	-5.98058	7.87531	-2.42728	-11.1566	-2.98906	5.14978
TRR-ACG1-3	-5.98058	7.87531	-2.42728	-11.1566	-2.98906	5.14978
TRMT112	-6.15956	-6.12009	-11.1566	-11.1566	-11.1566	-5.10449
TRK-CTT5-1	-6.26428	-1.54675	-11.1566	-11.1566	-11.1566	5.44226
PTRHD1	-6.29716	-11.1566	-11.1566	-11.1566	-11.1566	-11.1566
ADAT2	-6.35385	-11.1566	-11.1566	-11.1566	-5.67422	-11.1566
TRI-AAT5-1	-6.38907	6.24218	2.03924	-4.04567	4.10221	3.51292
TRI-AAT5-2	-6.38907	6.24218	2.03924	-4.04567	4.10221	3.51292
TRI-AAT5-3	-6.38907	6.24218	2.03924	-4.04567	4.10221	3.51292
TRI-AAT5-4	-6.38907	6.24218	2.03924	-4.04567	4.10221	3.51292
TRI-AAT5-5	-6.38907	6.24218	2.03924	-4.04567	4.10221	3.51292
TYW1	-6.55495	-3.46188	-4.77412	-4.23365	-6.19003	-5.29597
TRN-GTT3-1	-6.67173	3.88711	-4.22958	-11.1566	-2.79135	-2.03698
TYW3	-6.67432	0.59584	-11.1566	-4.78389	-11.1566	1.15082
AIMP1	-6.68755	-6.85887	-11.1566	-11.1566	-11.1566	-11.1566
TRMT61A	-6.80023	-6.54811	-6.3716	-11.1566	-11.1566	-11.1566
HARS	-6.8648	-7.36946	-11.1566	-5.78617	-11.1566	-5.6139
WARS	-6.86689	-11.1566	-11.1566	-5.78931	-5.67195	-11.1566
SARS2	-6.87513	-3.08446	-11.1566	-5.87612	-4.40394	-11.1566
HARS2	-6.89688	-6.67723	-11.1566	-5.67454	-11.1566	-11.1566
TSEN54	-6.89996	-11.1566	-11.1566	-5.60449	-6.77961	-6.41676
TRMT6	-6.90398	-11.1566	-11.1566	-11.1566	-11.1566	-11.1566
DARS2	-6.91601	-11.1566	-11.1566	-5.14497	-11.1566	-11.1566
GATB	-6.93804	-6.82489	-11.1566	-11.1566	-11.1566	-11.1566
EPRS	-6.9418	-7.16906	-5.44357	-5.97614	-11.1566	0.27641
TRMT2A	-6.95899	-7.17995	-11.1566	-5.1409	-11.1566	-5.81418
SEPSECS	-6.98305	2.70486	-11.1566	4.6419	-6.26911	3.50676
ADAT1	-6.9838	-7.26398	-11.1566	-11.1566	-11.1566	-5.94023
TRMT1L	-6.99569	-11.1566	-11.1566	-11.1566	-11.1566	-11.1566
TRMT11	-7.00814	1.16818	-5.96195	-3.98774	-5.76357	-4.97017
LARS2	-7.11636	-11.1566	-11.1566	-5.73798	-6.9131	-11.1566
FARS2	-7.15227	-7.01405	-11.1566	-5.74244	-11.1566	-5.50273
AARS2	-7.18265	-3.24738	-11.1566	-5.43321	-11.1566	-5.5015
FARSB	-7.18427	-2.62309	-11.1566	-11.1566	-11.1566	-11.1566
CARS2	-7.19358	-7.47329	-11.1566	-5.47446	0.41028	-5.48514
AARSD1	-7.29266	-11.1566	-11.1566	-11.1566	-5.03162	-11.1566
TYW5	-7.50656	-2.41363	-11.1566	4.69129	-5.92821	2.47636
TRNAN-GUU	-11.1566	-11.1566	-11.1566	-3.67719	-11.1566	-11.1566
TRNAN-GUU	-11.1566	-11.1566	-11.1566	-11.1566	-11.1566	-11.1566
TRNAN-GUU	-11.1566	-11.1566	-11.1566	-11.1566	-11.1566	-11.1566
TRNAN-GUU	-11.1566	-11.1566	-11.1566	-11.1566	-11.1566	-11.1566
TRNAN-GUU	-11.1566	-11.1566	-11.1566	-11.1566	-11.1566	-11.1566
TRNAN-GUU	-11.1566	-11.1566	-11.1566	-11.1566	-11.1566	-11.1566
TRNAN-GUU	-11.1566	-7.07077	-11.1566	-11.1566	-11.1566	-11.1566
TRNAN-GUU	-11.1566	-5.36943	-11.1566	-11.1566	-11.1566	-11.1566
TRNAE-UUC	-11.1566	-11.1566	-11.1566	-11.1566	-11.1566	-11.1566
TRNAG-CCC	-11.1566	-0.83605	-3.40725	-0.87532	-2.17654	-11.1566
TRG-CCC5-1	-11.1566	-11.1566	-11.1566	-11.1566	-11.1566	-11.1566
TRE-TTC3-1	-11.1566	-11.1566	-11.1566	-11.1566	-11.1566	-0.93225
TRN-GTT4-1	-11.1566	-11.1566	-4.22958	-11.1566	-11.1566	-11.1566
TRNAU1AP	-11.1566	-7.5525	-11.1566	-4.89978	-6.23586	-11.1566
TRNAK-CUU	-11.1566	-11.1566	-11.1566	-1.39536	-11.1566	-11.1566
TRNAC-GCA	-11.1566	-11.1566	-11.1566	-11.1566	-11.1566	-11.1566
WARS2	-11.1566	-11.1566	-11.1566	-11.1566	-11.1566	-11.1566
TRNAV-CAC	-11.1566	-11.1566	-11.1566	-11.1566	-11.1566	-11.1566
TRNAV-CAC	-11.1566	-11.1566	-11.1566	-11.1566	-11.1566	-11.1566
TRQ-CTG4-2	-11.1566	0.33595	-11.1566	-1.38541	-4.83254	-11.1566
TRN-GTT6-1	-11.1566	-11.1566	-11.1566	-11.1566	-11.1566	-11.1566
TRV-CAC8-1	-11.1566	-11.1566	-11.1566	-11.1566	-11.1566	-11.1566
TRN-GTT12-1	-11.1566	-11.1566	-11.1566	-11.1566	-11.1566	-11.1566
TRNAQ-CUG	-11.1566	-5.68313	-11.1566	-1.38541	-11.1566	-11.1566
TRQ-CTG3-2	-11.1566	-5.68313	-11.1566	-1.38541	-11.1566	-11.1566
TRN-GTT9-2	-11.1566	-11.1566	-11.1566	-11.1566	-11.1566	-11.1566
TRQ-CTG4-1	-11.1566	0.33595	-11.1566	-1.38541	-4.83254	-11.1566
TRQ-CTG7-1	-11.1566	-11.1566	-11.1566	-11.1566	-11.1566	-11.1566
TRN-GTT11-2	-11.1566	-11.1566	-11.1566	-11.1566	-11.1566	-11.1566
TRN-GTT8-1	-11.1566	-11.1566	-11.1566	-11.1566	-11.1566	-11.1566
TRR-TCT4-1	-11.1566	-11.1566	-11.1566	-11.1566	-11.1566	-11.1566
TRE-TTC4-2	-11.1566	-11.1566	-11.1566	-11.1566	-11.1566	-11.1566
TRG-TCC4-1	-11.1566	-11.1566	-11.1566	-0.88541	-11.1566	-11.1566
TRG-GCC4-1	-11.1566	-11.1566	-11.1566	-11.1566	-11.1566	-11.1566
TRL-CAA6-1	-11.1566	-11.1566	-11.1566	-11.1566	-11.1566	-11.1566
TRP-CGG1-1	-11.1566	-11.1566	-11.1566	-11.1566	-11.1566	-11.1566
TSEN15	-11.1566	-6.33018	-11.1566	-6.08515	-5.72038	-5.29096
TRK-TTT8-1	-11.1566	-11.1566	-11.1566	-11.1566	-11.1566	-11.1566
TRI-TAT2-1	-11.1566	-11.1566	-11.1566	-11.1566	-11.1566	-11.1566
TRG-CCC2-1	-11.1566	-11.1566	-11.1566	-11.1566	-11.1566	-11.1566
MARS2	-11.1566	-3.21243	-11.1566	-4.9721	-6.64722	-11.1566
TRY-ATA1-1	-11.1566	-11.1566	-11.1566	-11.1566	-11.1566	-11.1566
TRNT1	-11.1566	1.33394	-4.89706	-4.871	-1.32065	-5.86332
TRMT10C	-11.1566	-7.30804	-11.1566	-5.69405	-11.1566	-11.1566
EEFSEC	-11.1566	-7.45515	-11.1566	-5.37031	-6.62502	-5.63518
TRC-GCA6-1	-11.1566	-11.1566	-11.1566	-11.1566	-11.1566	-11.1566
TRC-GCA9-1	-11.1566	-5.68313	-11.1566	-11.1566	-11.1566	-2.09321
TRMT10A	-11.1566	-7.2251	-11.1566	-5.56964	-11.1566	-11.1566
VTRNA2-1	-11.1566	-11.1566	-11.1566	-11.1566	-2.47911	-11.1566
VTRNA1-2	-11.1566	-6.04679	-11.1566	-11.1566	-11.1566	-11.1566
THG1L	-11.1566	-11.1566	-11.1566	-11.1566	-11.1566	-5.13264
RARS	-11.1566	-7.21147	-5.01663	-5.25671	-11.1566	-6.36146
TRL-AAG1-1	-11.1566	-11.1566	-4.12234	-11.1566	-2.81563	-11.1566
TRL-AAG1-2	-11.1566	-11.1566	-4.12234	-11.1566	-2.81563	-11.1566
TRL-AAG1-3	-11.1566	-11.1566	-4.12234	-11.1566	-2.81563	-11.1566
TRT-TGT6-1	-11.1566	-11.1566	-11.1566	-11.1566	-11.1566	-11.1566
TRQ-CTG1-1	-11.1566	-11.1566	-11.1566	-11.1566	-11.1566	-11.1566
TRR-TCG4-1	-11.1566	-11.1566	-11.1566	-11.1566	-11.1566	-11.1566
TRS-GCT6-1	-11.1566	-11.1566	-11.1566	-5.0611	-11.1566	-11.1566
TRS-TGA3-1	-11.1566	-0.12247	-4.12234	-2.8829	-1.78044	-1.63726
TRW-CCA3-1	-11.1566	-5.87812	-11.1566	-11.1566	-11.1566	-11.1566
TRR-TCG2-1	-11.1566	-4.6964	-11.1566	-11.1566	-11.1566	-11.1566
TRS-AGA2-1	-11.1566	-6.72836	-4.12234	-2.8829	-11.1566	-1.63726
TRW-CCA3-2	-11.1566	-5.87812	-11.1566	-11.1566	-11.1566	-11.1566
TRY-GTA1-1	-11.1566	-11.1566	-11.1566	-1.89536	-11.1566	-1.4422
TRY-GTA8-1	-11.1566	-11.1566	-11.1566	-1.89536	-11.1566	-11.1566
TRY-GTA3-1	-11.1566	-11.1566	-11.1566	-1.89536	-11.1566	-11.1566
TRY-GTA6-1	-11.1566	-11.1566	-11.1566	-11.1566	-11.1566	-11.1566
TRM-CAT5-1	-11.1566	-11.1566	-11.1566	-11.1566	-11.1566	-11.1566
TRI-AAT7-2	-11.1566	-4.67943	-11.1566	-11.1566	-2.70639	-0.95201
TRM-CAT4-3	-11.1566	-11.1566	-11.1566	-11.1566	-11.1566	-11.1566
TRM-CAT4-2	-11.1566	-11.1566	-11.1566	-11.1566	-11.1566	-11.1566
TRI-AAT6-1	-11.1566	-5.36297	-11.1566	-11.1566	-11.1566	-11.1566
TRNAM-CAU	-11.1566	-11.1566	-11.1566	-11.1566	-11.1566	-11.1566
TRNAM-CAU	-11.1566	-11.1566	-11.1566	-11.1566	-11.1566	-11.1566
TRNAI-AAU	-11.1566	-4.67943	-11.1566	-11.1566	-2.70639	-0.95201
TRNAI-AAU	-11.1566	-11.1566	-11.1566	-5.17719	-11.1566	-11.1566
TRI-TAT2-2	-11.1566	-11.1566	-11.1566	-11.1566	-11.1566	-11.1566
TRP-CGG2-1	-11.1566	1.46935	-11.1566	-0.38541	-1.97971	-0.04461
TRV-CAC9-1	-11.1566	-11.1566	-11.1566	-11.1566	-11.1566	-11.1566
TRT-AGT6-1	-11.1566	-4.69631	-11.1566	6.57423	-11.1566	-0.95201
TRL-TAA4-1	-11.1566	-11.1566	-11.1566	-11.1566	-11.1566	-11.1566
TRI-AAT9-1	-11.1566	-11.1566	-11.1566	-11.1566	-11.1566	-11.1566
TRI-AAT3-1	-11.1566	-11.1566	-11.1566	-11.1566	-11.1566	-11.1566
TRV-TAC4-1	-11.1566	-5.35643	-11.1566	-11.1566	-11.1566	-11.1566
TRQ-CTG5-1	-11.1566	-11.1566	-2.34817	0.02592	4.91914	-11.1566
TRS-AGA2-2	-11.1566	-6.72836	-4.12234	-2.8829	-11.1566	-1.63726
TRS-AGA2-3	-11.1566	-6.72836	-4.12234	-2.8829	-11.1566	-1.63726
TRS-AGA2-4	-11.1566	-6.72836	-4.12234	-2.8829	-11.1566	-1.63726
TRQ-CTG1-2	-11.1566	-11.1566	-11.1566	-11.1566	-11.1566	-11.1566
TRS-AGA3-1	-11.1566	-0.31043	-11.1566	-11.1566	-11.1566	-11.1566
TRS-AGA4-1	-11.1566	-11.1566	-11.1566	-11.1566	-11.1566	-11.1566
TRR-TCT5-1	-11.1566	-11.1566	-11.1566	-11.1566	-11.1566	-11.1566
TRK-TTT9-1	-11.1566	-11.1566	-11.1566	-11.1566	-11.1566	-11.1566
TRD-GTC3-1	-11.1566	3.95728	-3.91733	0.11459	-1.18662	-11.1566
TRK-TTT4-1	-11.1566	-5.33912	-4.42728	-2.68784	-11.1566	-2.79242
TRL-CAA3-1	-11.1566	-5.42393	-11.1566	-11.1566	-11.1566	-11.1566
TRL-CAA2-1	-11.1566	-11.1566	-4.68533	6.99459	-11.1566	-1.04345
TRT-CGT5-1	-11.1566	-11.1566	-11.1566	-11.1566	-11.1566	-11.1566
TRI-TAT2-3	-11.1566	-11.1566	-11.1566	-11.1566	-11.1566	-11.1566
TRI-AAT8-1	-11.1566	8.05067	-11.1566	-11.1566	-0.80271	-11.1566
TRS-CGA3-1	-11.1566	-11.1566	-11.1566	-11.1566	-11.1566	-11.1566
TRV-AAC4-1	-11.1566	-6.29222	1.13034	-4.57105	-11.1566	-2.84588
TRI-AAT2-1	-11.1566	2.17125	-3.99484	-0.40517	-2.73331	-11.1566
TRT-AGT4-1	-11.1566	-4.83465	-11.1566	-11.1566	-11.1566	-11.1566
TRV-CAC7-1	-11.1566	-5.0231	-11.1566	-11.1566	-1.69657	-11.1566
TRS-GCT5-1	-11.1566	-6.274	-11.1566	-5.04372	-11.1566	-11.1566
TRT-TGT1-1	-11.1566	-11.1566	-11.1566	-11.1566	-11.1566	-11.1566
TRL-AAG4-1	-11.1566	-11.1566	-5.82891	4.89668	-11.1566	5.53757
TRT-CGT1-1	-11.1566	-11.1566	-11.1566	-11.1566	-11.1566	-11.1566
TRI-TAT3-1	-11.1566	-11.1566	-11.1566	-11.1566	-11.1566	-11.1566
TRR-TCG5-1	-11.1566	-11.1566	-11.1566	-11.1566	-11.1566	-11.1566
TRQ-TTG2-1	-11.1566	7.65557	-2.09349	1.20841	-0.58825	1.02694
TRA-AGC3-1	-11.1566	7.38343	-11.1566	-0.88541	-1.68662	6.75465
TRA-TGC2-1	-11.1566	7.57588	3.9576	-11.1566	-1.67903	-0.43225
TRT-CGT3-1	-11.1566	-5.02964	-11.1566	-11.1566	-4.85231	-11.1566
TRA-CGC2-1	-11.1566	-4.3498	-11.1566	-11.1566	-2.18662	-11.1566
TRA-CGC5-1	-11.1566	-11.1566	-1.83237	7.11375	-1.68662	-0.93225
TRT-AGT3-1	-11.1566	-5.02964	-11.1566	-11.1566	-11.1566	-11.1566
TRV-AAC6-1	-11.1566	-11.1566	-11.1566	-11.1566	-4.33254	-11.1566
TRF-GAA6-1	-11.1566	-11.1566	-11.1566	-11.1566	-11.1566	-11.1566
TRF-GAA5-1	-11.1566	-11.1566	-11.1566	-11.1566	-11.1566	-11.1566
TRA-TGC7-1	-11.1566	0.53661	-2.61476	-11.1566	-2.17654	-11.1566
TRF-GAA3-1	-11.1566	-5.35643	-2.1348	-4.57105	-1.69657	7.73475
TRF-GAA4-1	-11.1566	-11.1566	-11.1566	-11.1566	-11.1566	-11.1566
TRQ-CTG1-3	-11.1566	-11.1566	-11.1566	-11.1566	-11.1566	-11.1566
TRI-AAT1-1	-11.1566	-11.1566	-11.1566	-11.1566	-11.1566	-11.1566
TRM-CAT7-1	-11.1566	-11.1566	-11.1566	-11.1566	-11.1566	-11.1566
QRSL1	-11.1566	-6.77234	-4.78464	-4.8885	-6.06362	-6.12947
TRQ-TTG4-1	-11.1566	-11.1566	-11.1566	-11.1566	-11.1566	-11.1566
AIMP2	-11.1566	-7.14125	-11.1566	-5.52816	-6.11898	-11.1566
TRW-CCA5-1	-11.1566	-11.1566	-11.1566	-11.1566	-11.1566	-11.1566
TRC-GCA1-1	-11.1566	-11.1566	-11.1566	-0.88541	-11.1566	-11.1566
TRC-GCA9-2	-11.1566	-5.68313	-11.1566	-11.1566	-11.1566	-2.09321
TRC-GCA13-1	-11.1566	-11.1566	-11.1566	-11.1566	-11.1566	-11.1566
TRC-GCA18-1	-11.1566	-11.1566	-11.1566	-11.1566	-11.1566	-11.1566
TRC-GCA10-1	-11.1566	-5.01647	-11.1566	-11.1566	-11.1566	-2.09321
TRC-GCA11-1	-11.1566	-5.87812	-11.1566	-11.1566	-11.1566	-11.1566
TRC-GCA16-1	-11.1566	-11.1566	-11.1566	-11.1566	-11.1566	-11.1566
TRC-GCA22-1	-11.1566	-11.1566	-11.1566	-11.1566	-11.1566	-11.1566
TRC-GCA15-1	-11.1566	-11.1566	-11.1566	-11.1566	-11.1566	-11.1566
TRC-GCA3-1	-11.1566	-11.1566	-11.1566	-11.1566	-11.1566	-11.1566
TRC-GCA20-1	-11.1566	-11.1566	-11.1566	-11.1566	-11.1566	-11.1566
TRS-AGA5-1	-11.1566	-11.1566	-11.1566	-11.1566	-11.1566	-11.1566
TRC-GCA9-3	-11.1566	-5.68313	-11.1566	-11.1566	-11.1566	-2.09321
TRC-GCA12-1	-11.1566	-11.1566	-11.1566	-11.1566	-11.1566	-11.1566
TRC-GCA21-1	-11.1566	-11.1566	-11.1566	-0.88541	-11.1566	-11.1566
TRC-GCA17-1	-11.1566	-11.1566	-11.1566	-11.1566	-11.1566	-11.1566
TRC-GCA9-4	-11.1566	-5.68313	-11.1566	-11.1566	-11.1566	-2.09321
TRY-GTA5-1	-11.1566	-1.08692	-3.00329	-11.1566	-11.1566	-11.1566
TRY-GTA5-2	-11.1566	-1.08692	-3.00329	-11.1566	-11.1566	-11.1566
TRS-AGA2-5	-11.1566	-6.72836	-4.12234	-2.8829	-11.1566	-1.63726
TRMT12	-11.1566	-6.74102	-11.1566	-5.77023	0.41181	-11.1566
TRR-TCG6-1	-11.1566	-11.1566	-11.1566	-11.1566	-11.1566	-3.47964
PTRH1	-11.1566	-11.1566	-11.1566	-5.23927	-11.1566	-11.1566
TRDMT1	-11.1566	-11.1566	-11.1566	-11.1566	-4.14318	-11.1566
PSTK	-11.1566	-7.80859	-11.1566	-5.44488	-11.1566	-6.75714
TRL-CAA5-1	-11.1566	-11.1566	-11.1566	-11.1566	-11.1566	-11.1566
TRL-TAA3-1	-11.1566	-11.1566	-11.1566	-0.98796	-11.1566	-11.1566
TRK-TTT5-1	-11.1566	-11.1566	-11.1566	-11.1566	-11.1566	-11.1566
TRF-GAA2-1	-11.1566	-6.2749	-4.03848	-11.1566	-2.19657	-11.1566
TRPT1	-11.1566	-7.03701	-11.1566	-4.83186	-3.34628	-11.1566
NARS2	-11.1566	0.02205	-11.1566	-5.78725	-11.1566	-6.03188
ALKBH8	-11.1566	-3.00288	-11.1566	-5.51531	-11.1566	-5.69668
TRK-TTT2-1	-11.1566	-5.35643	-2.6348	-11.1566	-1.69657	-11.1566
YARS2	-11.1566	-7.34267	-0.96836	-5.45351	-11.1566	-11.1566
TRW-CCA4-1	-11.1566	-5.33248	-11.1566	-11.1566	-11.1566	-11.1566
TRY-GTA5-3	-11.1566	-1.08692	-3.00329	-11.1566	-11.1566	-11.1566
TRY-GTA4-1	-11.1566	-11.1566	-11.1566	-1.39536	-11.1566	-11.1566
TRY-GTA7-1	-11.1566	-11.1566	-11.1566	-1.39536	-11.1566	-11.1566
TRY-GTA5-4	-11.1566	-1.08692	-3.00329	-11.1566	-11.1566	-11.1566
TRT-TGT5-1	-11.1566	1.90167	-1.27456	-3.29889	-0.65957	0.0578
TRY-GTA5-5	-11.1566	-1.08692	-3.00329	-11.1566	-11.1566	-11.1566
DTD2	-11.1566	-11.1566	-11.1566	-11.1566	-11.1566	-11.1566
TRMT5	-11.1566	-11.1566	-11.1566	-5.89933	-11.1566	-11.1566
TRC-GCA8-1	-11.1566	-5.87812	-11.1566	-11.1566	-11.1566	-11.1566
MTFMT	-11.1566	-6.6397	-11.1566	-11.1566	-6.26945	-11.1566
TRQ-CTG1-4	-11.1566	-11.1566	-11.1566	-11.1566	-11.1566	-11.1566
TRC-GCA5-1	-11.1566	-4.29979	-11.1566	-11.1566	-11.1566	-11.1566
TRG-CCC2-2	-11.1566	-11.1566	-11.1566	-11.1566	-11.1566	-11.1566
TRP-CGG1-2	-11.1566	-11.1566	-11.1566	-11.1566	-11.1566	-11.1566
TRK-CTT4-1	-11.1566	7.23968	1.85274	0.10464	5.41	6.486
TRP-AGG1-1	-11.1566	7.00404	-2.27756	-11.1566	-11.1566	-11.1566
TRR-CCT5-1	-11.1566	-11.1566	-11.1566	-11.1566	-11.1566	-11.1566
TRG-GCC5-1	-11.1566	-11.1566	-11.1566	-11.1566	-11.1566	-11.1566
TRM-CAT2-1	-11.1566	-11.1566	-11.1566	-11.1566	-11.1566	-11.1566
TRK-TTT1-1	-11.1566	-11.1566	-11.1566	-11.1566	-11.1566	-2.79242
TRQ-CTG1-5	-11.1566	-11.1566	-11.1566	-11.1566	-11.1566	-11.1566
TRS-CGA1-1	-11.1566	-11.1566	-11.1566	-11.1566	-11.1566	-11.1566
TRT-AGT5-1	-11.1566	-11.1566	-11.1566	-11.1566	-11.1566	-11.1566
TRW-CCA3-3	-11.1566	-5.87812	-11.1566	-11.1566	-11.1566	-11.1566
TRT-AGT1-1	-11.1566	-1.43334	-4.30558	-11.1566	-11.1566	-5.65041
TRW-CCA1-1	-11.1566	-11.1566	-11.1566	-11.1566	-11.1566	-11.1566
TRP-CGG1-3	-11.1566	-11.1566	-11.1566	-11.1566	-11.1566	-11.1566
TRT-AGT1-2	-11.1566	-1.43334	-4.30558	-11.1566	-11.1566	-5.65041
TRS-AGA2-6	-11.1566	-6.72836	-4.12234	-2.8829	-11.1566	-1.63726
TRI-AAT4-1	-11.1566	-11.1566	-11.1566	-11.1566	-4.11007	-11.1566
TRW-CCA2-1	-11.1566	1.74342	4.9576	-3.15742	-11.1566	-3.46969
TRG-CCC3-1	-11.1566	-11.1566	-11.1566	-11.1566	-11.1566	-11.1566
TRT-CGT4-1	-11.1566	2.25326	-11.1566	-11.1566	-1.39414	-11.1566
TRC-GCA4-1	-11.1566	2.56943	-1.83237	-0.09292	-4.33254	5.59368
PTRH2	-11.1566	-11.1566	-11.1566	-11.1566	-11.1566	-11.1566
TRK-CTT6-1	-11.1566	4.93738	-2.92728	-1.39536	-2.98906	-1.73468
ADAT3	-11.1566	-6.66267	-11.1566	-5.62672	-11.1566	-11.1566
TRT-AGT1-3	-11.1566	-1.43334	-4.30558	-11.1566	-11.1566	-5.65041
TRI-TAT1-1	-11.1566	0.78128	-4.59389	-11.1566	-11.1566	-11.1566
TSEN34	-11.1566	-11.1566	-11.1566	-11.1566	-4.03715	-5.82021
DTD1	-11.1566	2.76714	-4.20311	-3.0373	-5.0211	-4.03814
TRMU	-11.1566	1.00582	-11.1566	-5.63533	-6.53504	-5.6019
TRI-GAT1-1	-11.1566	-11.1566	-11.1566	-11.1566	-11.1566	-11.1566
TRI-GAT1-2	-11.1566	-11.1566	-11.1566	-11.1566	-11.1566	-11.1566
TRI-GAT1-3	-11.1566	-11.1566	-11.1566	-11.1566	-11.1566	-11.1566
TRMT2B	-11.1566	-3.7325	-11.1566	-4.35127	-6.40973	-5.67978

## Sheet: Figure2_tRNA
Name	JK_CD47_CAP - log₂ total RPKM	JK_CD47_FLOW - log₂ total RPKM	JK_CD63_CAP - log₂ total RPKM	JK_CD63_FLOW - log₂ total RPKM	JK_MHC1_CAP - log₂ total RPKM	JK_MHC1_FLOW - log₂ total RPKM	POSITIVE - log₂ total RPKM					TRNA
TRR-CCG2-1	10.6504	15.6193	9.0873	11.3448	12.1499	12.1512	17.5177				CD47	197
TRR-CCT4-1	10.2163	15.0722	9.10079	11.2226	11.534	11.7867	17.5177				CD47 FLOW	271
TRL-TAG3-1	11.2106	12.8373	8.81635	13.6574	8.847	13.1937	17.35				CD63	182
TRE-TTC2-1	7.92292	11.5374	7.75523	9.97173	7.63742	10.7927	16.5376				CD63 FLOW	214
TRE-TTC2-2	7.92292	11.5374	7.75523	9.97173	7.63742	10.7927	16.5376				MHC	184
TRQ-TTG1-1	9.15755	14.7609	8.77449	10.5961	12.1243	11.0121	16.5376				MHC FLOW	231
TRD-GTC1-1	6.71773	14.6408	8.6985	11.5427	11.8973	12.4276	16.5376				POSITIVE	40
TRR-CCT2-1	6.66071	13.0262	6.77861	8.67882	10.0315	8.45123	16.5177
TRV-TAC3-1	6.6237	10.7633		7.59385	0.15365	7.73475	16.5177
TRV-AAC2-1	10.5568	12.9905	8.88858	13.6088	9.95063	13.0762	16.5177
TRS-GCT3-1	8.81491	9.70532	6.64741	10.5405	7.19571	9.31295	16.35
TRE-TTC1-1	1.62278	11.7417	6.54755	8.57319	8.28702	9.52034	15.5376
TRE-TTC1-2	1.62278	11.7417	6.54755	8.57319	8.28702	9.52034	15.5376
TRNAQ-CUG							15.5376
TRQ-CTG3-2							15.5376
TRD-GTC2-1	7.82123	14.3319	7.58639	10.4456	11.5492	10.8649	14.6631
TRD-GTC2-2	7.82123	14.3319	7.58639	10.4456	11.5492	10.8649	14.6631
TRD-GTC2-3	7.82123	14.3319	7.58639	10.4456	11.5492	10.8649	14.6631
TRD-GTC2-4	7.82123	14.3319	7.58639	10.4456	11.5492	10.8649	14.6631
TRD-GTC2-5	7.82123	14.3319	7.58639	10.4456	11.5492	10.8649	14.6631
TRD-GTC2-6	7.82123	14.3319	7.58639	10.4456	11.5492	10.8649	14.6631
TRD-GTC2-7	7.82123	14.3319	7.58639	10.4456	11.5492	10.8649	14.6631
TRD-GTC2-8	7.82123	14.3319	7.58639	10.4456	11.5492	10.8649	14.6631
TRD-GTC2-9	7.82123	14.3319	7.58639	10.4456	11.5492	10.8649	14.6631
TRD-GTC2-10	7.82123	14.3319	7.58639	10.4456	11.5492	10.8649	14.6631
TRD-GTC2-11	7.82123	14.3319	7.58639	10.4456	11.5492	10.8649	14.6631
TRR-ACG2-1	4.84973	1.45346				5.73475	14.5177
TRR-ACG2-2	4.84973	1.45346				5.73475	14.5177
TRR-ACG2-3	4.84973	1.45346				5.73475	14.5177
TRR-ACG2-4	4.84973	1.45346				5.73475	14.5177
TRL-AAG2-1	9.16895	11.322	7.56657	13.3021	7.90751	13.105	14.35
TRL-AAG2-2	9.16895	11.322	7.56657	13.3021	7.90751	13.105	14.35
TRL-AAG2-3	9.16895	11.322	7.56657	13.3021	7.90751	13.105	14.35
TRL-AAG2-4	9.16895	11.322	7.56657	13.3021	7.90751	13.105	14.35
TRG-GCC2-1	8.51132	11.2378	7.31356	10.4133	8.04424	10.1591	13.9728
TRG-GCC2-2	8.51132	11.2378	7.31356	10.4133	8.04424	10.1591	13.9728
TRG-GCC2-3	8.51132	11.2378	7.31356	10.4133	8.04424	10.1591	13.9728
TRG-GCC2-4	8.51132	11.2378	7.31356	10.4133	8.04424	10.1591	13.9728
TRG-GCC2-5	8.51132	11.2378	7.31356	10.4133	8.04424	10.1591	13.9728
TRG-GCC2-6	8.51132	11.2378	7.31356	10.4133	8.04424	10.1591	13.9728
TRA-AGC4-1	9.03358	13.1826	7.61404	9.27472	10.1003	9.63209
TRK-CTT1-1	11.1602	14.1629	8.72263	12.3407	10.4961	12.5348
TRK-CTT1-2	11.1602	14.1629	8.72263	12.3407	10.4961	12.5348
TRP-TGG1-1		8.92746	7.85805	9.43673	9.00401	9.20801
TRNV	14.7407	13.1339	10.8965	10.1752	12.3087	10.6085
TRR-TCT1-1	1.41453	13.821	6.39114	13.4267	10.305	12.4027
TRNK	14.9324	13.9045	11.908	12.5251	13.1144	11.5412
TRV-TAC2-1	9.70635	13.2879	8.86824	11.5103	10.3137	10.8492
TRE-CTC1-1	7.6989	11.7216	6.61265	9.86131	8.27272	10.0395
TRE-CTC1-2	7.6989	11.7216	6.61265	9.86131	8.27272	10.0395
TRE-CTC1-3	7.6989	11.7216	6.61265	9.86131	8.27272	10.0395
TRE-CTC1-4	7.6989	11.7216	6.61265	9.86131	8.27272	10.0395
TRE-CTC1-5	7.6989	11.7216	6.61265	9.86131	8.27272	10.0395
TRE-CTC1-6	7.6989	11.7216	6.61265	9.86131	8.27272	10.0395
TRE-CTC1-7	7.6989	11.7216	6.61265	9.86131	8.27272	10.0395
TRNG	11.2604	10.8997	7.90402	7.85718	10.2213	8.42207
TRE-CTC2-1	11.7884	12.4522	9.47209	12.3837	9.78012	11.8513
TRNP	14.5885	13.398	11.3443	11.3401	12.6558	10.4515
TRK-CTT2-1	9.34641	12.3177	7.26514	10.2879	9.05859	10.5671
TRK-CTT2-2	9.34641	12.3177	7.26514	10.2879	9.05859	10.5671
TRK-CTT2-3	9.34641	12.3177	7.26514	10.2879	9.05859	10.5671
TRK-CTT2-4	9.34641	12.3177	7.26514	10.2879	9.05859	10.5671
TRK-CTT2-5	9.34641	12.3177	7.26514	10.2879	9.05859	10.5671
TRNC	10.5006	10.4643	7.91934	8.86325	9.14704	8.75762
TRL-TAG1-1	9.01993	10.7707	7.54727	12.892	8.50405	12.3011
TRQ-CTG2-1	10.6122	13.6355	9.42702	11.6467	11.4843	11.9888
TRNE	15.9754	13.8221	12.2439	11.5526	12.8499	11.0739
TRNH	13.4622	10.1649	8.84452	7.96764	9.6409	6.81605
TRP-TGG2-1		11.6007	5.91104	9.30991	7.98764	9.49276
TRND	11.8771	8.9872	8.85474	9.73995	9.34503	8.83711
TRNI	11.5784	3.36581	8.09387	1.40708	9.32751	8.21972
TRNL2	11.6541	8.98676	7.12048	1.12468	9.0548	9.0673
TRV-TAC1-1	8.37961	13.1625	6.57109	10.7994	9.93333	11.1006
TRV-TAC1-2	8.37961	13.1625	6.57109	10.7994	9.93333	11.1006
TRL-CAA4-1	9.55284	10.6105	7.79985	11.7129	8.33777	10.7088
TRR-CCT3-1	7.10502	12.2861	5.95118	8.99753	9.23772	9.31971
TRNM	10.9546	9.87299		0.44831	8.09732	0.26995
TRX-CAT1-1	7.19296	10.0666	3.91104	7.8266	6.68402	7.66154
TRX-CAT1-2	7.19296	10.0666	3.91104	7.8266	6.68402	7.66154
TRX-CAT1-3	7.19296	10.0666	3.91104	7.8266	6.68402	7.66154
TRX-CAT1-4	7.19296	10.0666	3.91104	7.8266	6.68402	7.66154
TRX-CAT1-5	7.19296	10.0666	3.91104	7.8266	6.68402	7.66154
TRX-CAT1-6	7.19296	10.0666	3.91104	7.8266	6.68402	7.66154
TRX-CAT1-7	7.19296	10.0666	3.91104	7.8266	6.68402	7.66154
TRX-CAT1-8	7.19296	10.0666	3.91104	7.8266	6.68402	7.66154
TRA-TGC4-1	11.7995	13.5008	7.70352	10.3755	10.3566	11.186
TRA-TGC2-1		7.57588	3.9576
TRV-CAC2-1	8.61613	11.2612		11.4401	8.26712	11.0869
TRR-TCG1-1	0.09577	9.69991	5.4377	9.41578	6.52119	9.5421
TRQ-TTG3-1	7.14632	13.3005	7.01534	6.61375	11.0532	8.52681
TRQ-TTG3-2	7.14632	13.3005	7.01534	6.61375	11.0532	8.52681
TRQ-TTG3-3	7.14632	13.3005	7.01534	6.61375	11.0532	8.52681
TRNR	8.43316	2.71512	5.89764	8.88527	7.44594	0.93401
TRQ-TTG2-1		7.65557		1.20841		1.02694
TRQ-CTG5-1				0.02592	4.91914
TRG-TCC3-1	9.33659	13.3429	8.09566	10.7381	10.7925	10.6844
TRA-TGC3-1	7.72371	11.8078	6.15376	9.10239	8.07567	8.41561
TRA-TGC3-2	7.72371	11.8078	6.15376	9.10239	8.07567	8.41561
TRA-CGC2-1
TRM-CAT1-1	7.01368	11.3464	5.73018	9.17882	9.24363	9.24593
TRS-TGA1-1	6.72303	7.60027		7.71861	5.44979	7.72798
TRR-CCT1-1	6.46573	9.57743	5.54889	9.0473		8.65874
TRL-CAG2-1	8.94523	8.91449		10.6907	5.82152	9.72537
TRL-CAG2-2	8.94523	8.91449		10.6907	5.82152	9.72537
TRG-TCC1-1	9.26706	12.5364	8.02224	11.3636	9.58655	11.1796
TRNQ	13.4398	11.6286	8.99601	8.11375	9.56796	8.15832
TRT-TGT4-1	0.47874	9.80626	6.34759	8.6233	6.78218	9.11219
TRR-TCT2-1		9.3325		7.09385	6.81367	7.02723
TRR-TCG3-1		10.4089	3.9377			6.23475
TRNAV-CAC	8.93872	12.3498	7.92245	12.0787	8.60837	11.7482
TRV-CAC5-1	8.93872	12.3498	7.92245	12.0787	8.60837	11.7482
TRV-CAC1-1	8.93872	12.3498	7.92245	12.0787	8.60837	11.7482
TRV-CAC1-2	8.93872	12.3498	7.92245	12.0787	8.60837	11.7482
TRV-CAC1-3	8.93872	12.3498	7.92245	12.0787	8.60837	11.7482
TRV-CAC1-4	8.93872	12.3498	7.92245	12.0787	8.60837	11.7482
TRV-CAC1-5	8.93872	12.3498	7.92245	12.0787	8.60837	11.7482
TRV-CAC1-6	8.93872	12.3498	7.92245	12.0787	8.60837	11.7482
TRA-AGC8-1		9.26361		6.99753	5.57096	7.89571
TRA-AGC8-2		9.26361		6.99753	5.57096	7.89571
TRR-TCT3-1		9.60499	4.73018	7.99753	7.04651	6.81971
TRR-TCT3-2		9.60499	4.73018	7.99753	7.04651	6.81971
TRR-ACG1-1		7.87531				5.14978
TRR-ACG1-2		7.87531				5.14978
TRR-ACG1-3		7.87531				5.14978
TRS-GCT4-1		3.97101		5.16194
TRS-GCT4-2		3.97101		5.16194
TRS-GCT4-3		3.97101		5.16194
TRNF	9.6784	2.58313	6.77026	0.52836	7.54827	6.27482
TRG-TCC2-1	8.11361	11.2754	6.13442	9.76412	8.30932	9.4131
TRG-TCC2-2	8.11361	11.2754	6.13442	9.76412	8.30932	9.4131
TRG-TCC2-3	8.11361	11.2754	6.13442	9.76412	8.30932	9.4131
TRG-TCC2-4	8.11361	11.2754	6.13442	9.76412	8.30932	9.4131
TRG-TCC2-5	8.11361	11.2754	6.13442	9.76412	8.30932	9.4131
TRG-TCC2-6	8.11361	11.2754	6.13442	9.76412	8.30932	9.4131
TRC-GCA4-1		2.56943				5.59368
TRP-CGG2-1		1.46935
TRA-CGC1-1		9.67923
TRL-CAA2-1				6.99459
TRA-CGC3-1		8.43305
TRG-TCC4-1
TRY-GTA2-1		0.50989		6.09385
TRM-CAT3-1	6.15202	7.05067
TRM-CAT3-2	6.15202	7.05067
TRK-TTT5-1
TRI-AAT2-1		2.17125
TRL-AAG3-1	8.03515	9.43928	6.56245	10.0784	6.53808	9.68079
TRS-CGA4-1	6.61778	2.20074	3.76997		4.44979	6.56702
TRV-AAC1-1	7.39375	10.8149	6.65773	11.0654	7.07008	10.811
TRV-AAC1-2	7.39375	10.8149	6.65773	11.0654	7.07008	10.811
TRV-AAC1-3	7.39375	10.8149	6.65773	11.0654	7.07008	10.811
TRV-AAC1-4	7.39375	10.8149	6.65773	11.0654	7.07008	10.811
TRV-AAC1-5	7.39375	10.8149	6.65773	11.0654	7.07008	10.811
TRL-TAA1-1	1.48604	8.14214		8.0696		8.2105
TRG-GCC1-1	5.69294	8.1424	4.19993	7.97688	5.15089	8.49878
TRG-GCC1-2	5.69294	8.1424	4.19993	7.97688	5.15089	8.49878
TRG-GCC1-3	5.69294	8.1424	4.19993	7.97688	5.15089	8.49878
TRG-GCC1-4	5.69294	8.1424	4.19993	7.97688	5.15089	8.49878
TRG-GCC1-5	5.69294	8.1424	4.19993	7.97688	5.15089	8.49878
TRL-CAG1-1	7.94915	8.42044	4.55954	10.1285	5.17805	9.44029
TRL-CAG1-2	7.94915	8.42044	4.55954	10.1285	5.17805	9.44029
TRL-CAG1-3	7.94915	8.42044	4.55954	10.1285	5.17805	9.44029
TRL-CAG1-4	7.94915	8.42044	4.55954	10.1285	5.17805	9.44029
TRL-CAG1-5	7.94915	8.42044	4.55954	10.1285	5.17805	9.44029
TRL-CAG1-6	7.94915	8.42044	4.55954	10.1285	5.17805	9.44029
TRL-CAG1-7	7.94915	8.42044	4.55954	10.1285	5.17805	9.44029
TRC-GCA2-1	0.12764	7.55175	3.54256	5.61375	5.28012	6.54713
TRC-GCA2-2	0.12764	7.55175	3.54256	5.61375	5.28012	6.54713
TRC-GCA2-3	0.12764	7.55175	3.54256	5.61375	5.28012	6.54713
TRC-GCA2-4	0.12764	7.55175	3.54256	5.61375	5.28012	6.54713
VTRNA1-1	10.7178	12.031	8.46325	9.81167	9.81955	10.9714
TRA-AGC7-1	0.69582	9.56453		6.02879	5.98144	7.23432
TRA-AGC2-1	0.69582	9.56453		6.02879	5.98144	7.23432
TRA-AGC2-2	0.69582	9.56453		6.02879	5.98144	7.23432
TRQ-CTG4-2		0.33595
TRQ-CTG4-1		0.33595
TRC-GCA13-1
TRC-GCA20-1
TRV-CAC3-1		9.49797		5.38634	5.29629	5.02723
TRF-GAA1-1		5.02123	3.13658	5.52166		4.64978
TRF-GAA1-2		5.02123	3.13658	5.52166		4.64978
TRF-GAA1-3		5.02123	3.13658	5.52166		4.64978
TRF-GAA1-4		5.02123	3.13658	5.52166		4.64978
TRF-GAA1-5		5.02123	3.13658	5.52166		4.64978
TRF-GAA1-6		5.02123	3.13658	5.52166		4.64978
TRV-AAC3-1	9.39285	10.9939	5.34862	8.0342	8.44096	9.92384
TRV-AAC4-1			1.13034
TRP-TGG3-1		9.30511	4.84037	5.87679	6.84584	5.8364
TRP-TGG3-2		9.30511	4.84037	5.87679	6.84584	5.8364
TRP-TGG3-3		9.30511	4.84037	5.87679	6.84584	5.8364
TRP-TGG3-4		9.30511	4.84037	5.87679	6.84584	5.8364
TRP-TGG3-5		9.30511	4.84037	5.87679	6.84584	5.8364
TRS-GCT1-1		3.61168		6.1042
TRS-GCT2-1		3.61168		6.1042
TRX-CAT2-1	5.76626	7.00038		4.84751	3.12845
TRM-CAT4-3
TRM-CAT4-2
TRNAM-CAU
TRH-GTG1-1	5.36094	3.70452	4.76495	7.32127		1.11852
TRH-GTG1-2	5.36094	3.70452	4.76495	7.32127		1.11852
TRH-GTG1-3	5.36094	3.70452	4.76495	7.32127		1.11852
TRH-GTG1-4	5.36094	3.70452	4.76495	7.32127		1.11852
TRH-GTG1-5	5.36094	3.70452	4.76495	7.32127		1.11852
TRH-GTG1-6	5.36094	3.70452	4.76495	7.32127		1.11852
TRH-GTG1-7	5.36094	3.70452	4.76495	7.32127		1.11852
TRH-GTG1-8	5.36094	3.70452	4.76495	7.32127		1.11852
TRH-GTG1-9	5.36094	3.70452	4.76495	7.32127		1.11852
TRG-GCC3-1	0.29298	6.1932
TRF-GAA3-1						7.73475
TRK-CTT4-1		7.23968	1.85274	0.10464	5.41	6.486
TRN-GTT3-2		5.67749		3.57423		4.63015
TRN-GTT2-1		5.67749		3.57423		4.63015
TRN-GTT7-1		5.67749		3.57423		4.63015
TRN-GTT2-2		5.67749		3.57423		4.63015
TRN-GTT2-3		5.67749		3.57423		4.63015
TRN-GTT2-4		5.67749		3.57423		4.63015
TRN-GTT2-5		5.67749		3.57423		4.63015
TRN-GTT2-6		5.67749		3.57423		4.63015
TRN-GTT3-1		3.88711
TRN-GTT4-1
TRS-TGA2-1		8.25639	4.23297	9.31681		6.9355
TRS-AGA1-1		7.67444	4.23297
TRS-TGA4-1
TRMT6
XPOT	0.70522	2.90889			0.48829	3.33262
TRMT10B	2.30397	3.79057		4.3884	0.63586	4.06526
EPRS						0.27641
TRMT13	1.4738	2.10801			1.40491
RARS2		3.86509		6.72336	2.70848	4.45387
TRL-TAG2-1	7.67931	8.76755	6.17365	10.2964	6.95166	10.8124
TRA-CGC4-1	9.58153	11.5143	6.18731	9.61375	8.54431	10.0766
TRNAG1	8.04158	10.5637	6.19091	8.42641	7.84075	8.80246
TRG-CCC1-2	8.04158	10.5637	6.19091	8.42641	7.84075	8.80246
TRNAL-CAA	8.17659	8.91874	5.70593		6.80974	8.75423
TRL-CAA1-2	8.17659	8.91874	5.70593		6.80974	8.75423
TRV-CAC4-1	6.58338	9.47383	4.34212	9.30387	7.31568	8.5539
TRNN	11.936	3.0656	7.25238		8.47464	7.89571
TRNAG-CCC	0.83879	7.09074			5.15759	7.6785
TRNT	9.62321	10.6706	6.08313	7.73928	8.88928	7.38018
TRNL1	11.3184	2.78015	6.98367	6.55486	7.63278	7.35672
TRA-AGC6-1	0.49201	8.98289				7.04713
TRA-AGC3-1		7.38343				6.75465
TRT-TGT2-1		2.65602				6.39571
TRR-CCG1-1	5.45975	10.2842	4.5137	6.59385	7.05475	5.64978
TRR-CCG1-2	5.45975	10.2842	4.5137	6.59385	7.05475	5.64978
TRR-CCG1-3	5.45975	10.2842	4.5137	6.59385	7.05475	5.64978
TRL-AAG4-1				4.89668		5.53757
TRK-CTT5-1						5.44226
TRV-AAC5-1	4.26846	5.14019	1.04803	6.03612	1.92136	4.97693
TSEN2		3.27991		4.99231		4.29244
TARS2	1.38813	3.3094				4.17156
GATC		3.17465			1.65649	4.11015
TRMO		2.99404		4.97101		3.71972
TRI-AAT5-1		6.24218	2.03924		4.10221	3.51292
TRI-AAT5-2		6.24218	2.03924		4.10221	3.51292
TRI-AAT5-3		6.24218	2.03924		4.10221	3.51292
TRI-AAT5-4		6.24218	2.03924		4.10221	3.51292
TRI-AAT5-5		6.24218	2.03924		4.10221	3.51292
SEPSECS		2.70486		4.6419		3.50676
MTO1						3.28977
QARS						2.49051
TYW5				4.69129		2.47636
AARS	1.30712					1.62296
TARS	2.96934	1.1691				1.16038
TYW3		0.59584				1.15082
MARS	1.72189			2.5297		1.08633
TRT-TGT5-1		1.90167				0.0578
TRNS1	11.6964	9.72246	7.4961	0.64529	8.68171
TRV-CAC6-1		0.88607
TRA-AGC1-1		1.89027
TRS-CGA2-1
TRNY	10.2791	1.9901			6.61317
TRA-CGC5-1				7.11375
TRA-TGC6-1	0.68699	1.58161
TRE-TTC3-1
TRK-CTT3-1		4.71136
TRI-AAT7-2
TRNAI-AAU
TRT-AGT6-1				6.57423
TRY-GTA1-1
TRK-TTT3-1
TRK-TTT3-2
TRK-TTT3-3
TRK-TTT3-4
TRK-TTT3-5
TRS-TGA3-1
TRS-AGA2-1
TRS-AGA2-2
TRS-AGA2-3
TRS-AGA2-4
TRS-AGA2-5
TRS-AGA2-6
TRK-CTT6-1		4.93738
TRC-GCA10-1
TRC-GCA9-1
TRC-GCA9-2
TRC-GCA9-3
TRC-GCA9-4
TRK-TTT4-1
TRK-TTT1-1
TRM-CAT6-1	0.25272	8.50306
TRW-CCA2-1		1.74342	4.9576
TRR-TCG6-1
SARS	1.80094	3.85313		5.18842	1.50889
TRT-CGT2-1		3.18904			5.4299
DTD1		2.76714
TRNAV-CAC	6.51505	1.15665	4.29542
QTRT2	1.5235	2.19552			0.67563
TRT-AGT2-1
TRT-AGT2-2
TRMT44	0.20537	2.92943		4.32803
TRP-AGG2-1
TRP-AGG2-2
TRP-AGG2-3
TRP-AGG2-4
TRP-AGG2-5
TRP-AGG2-6
TRP-AGG2-7
TRP-AGG2-8
TRMT11		1.16818
TRMT112
THG1L
TSEN15
TYW1
POLRMT	1.04083
TRIT1
CARS2					0.41028
AARS2
FARS2
TRMU		1.00582
HARS
EEFSEC
TRT-AGT1-1
TRT-AGT1-2
TRT-AGT1-3
FARSA	2.7964
TRMT2B
ALKBH8
NARS				2.59937
TRMT2A
TSEN34
KARS	1.60007
TRNT1		1.33394
GARS
ADAT1
NARS2		0.02205
EARS2
IARS	0.42967	0.84807
QRSL1
YARS	2.12675
TYW1B
VARS	0.32236	0.7872
RARS
TSEN54
IARS2	0.47017
PSTK
TRMT12					0.41181
TRNA	2.89167
TRI-AAT8-1		8.05067
TRNW	7.6754		4.54006
TRD-GTC3-1		3.95728		0.11459
TRT-CGT4-1		2.25326
TRA-TGC5-1
TRK-TTT2-1
TRV-CAC7-1
TRNAG-CCC
TRA-TGC7-1		0.53661
TRA-TGC1-1		8.33544
TRA-AGC5-1
TRF-GAA2-1
VTRNA1-3
VTRNA2-1
TRL-AAG1-1
TRL-AAG1-2
TRL-AAG1-3
TRPT1
TRI-AAT4-1
TRDMT1
TRV-AAC6-1
SARS2
TRT-CGT3-1
VARS2
LARS
AARSD1
WARS
ADAT2
AIMP2
TRNAU1AP
MTFMT
DARS
TRMT61B
MARS2
CARS
LARS2
TARSL2
TRC-GCA14-1
TRC-GCA1-1
TRC-GCA21-1
TRL-TAA3-1
TRNAK-CUU
TRY-GTA4-1
TRY-GTA7-1
TRY-GTA8-1
TRY-GTA3-1
TRNAN-GUU
PARS2
TRS-GCT5-1
TRS-GCT6-1
DARS2
TRNAI-AAU
PTRH1
YARS2
TRMT10A
ADAT3
HARS2
QTRT1
TRMT10C
TRMT1	1.72637
TRMT5
TRN-GTT1-1		5.53375
TRNS2
TRN-GTT13-1
TRP-AGG1-1		7.00404
TRY-GTA5-1
TRY-GTA5-2
TRY-GTA5-3
TRY-GTA5-4
TRY-GTA5-5
TRI-TAT1-1		0.78128
TRMT61A
TRS-AGA3-1
TRQ-CTG6-1
FARSB
TRC-GCA5-1
TRR-TCG2-1
TRT-AGT4-1
TRT-AGT3-1
TRW-CCA4-1
TRV-TAC4-1
TRI-AAT6-1
TRNAN-GUU
TRL-CAA3-1
TRW-CCA3-1
TRW-CCA3-2
TRC-GCA11-1
TRC-GCA8-1
TRW-CCA3-3
VTRNA1-2
GATB
AIMP1
TRNAN-GUU
TRK-TTT7-1
TRC-GCA19-1
TRK-TTT6-1
TRL-TAA2-1
TRT-TGT3-1
PTRHD1
TRMT1L
TRNAN-GUU
TRNAN-GUU
TRNAN-GUU
TRNAN-GUU
TRNAN-GUU
TRNAE-UUC
TRG-CCC5-1
TRNAC-GCA
WARS2
TRNAV-CAC
TRNAV-CAC
TRN-GTT6-1
TRV-CAC8-1
TRN-GTT12-1
TRN-GTT9-2
TRQ-CTG7-1
TRN-GTT11-2
TRN-GTT8-1
TRR-TCT4-1
TRE-TTC4-2
TRG-GCC4-1
TRL-CAA6-1
TRP-CGG1-1
TRK-TTT8-1
TRI-TAT2-1
TRG-CCC2-1
TRY-ATA1-1
TRC-GCA6-1
TRT-TGT6-1
TRQ-CTG1-1
TRR-TCG4-1
TRY-GTA6-1
TRM-CAT5-1
TRNAM-CAU
TRI-TAT2-2
TRV-CAC9-1
TRL-TAA4-1
TRI-AAT9-1
TRI-AAT3-1
TRQ-CTG1-2
TRS-AGA4-1
TRR-TCT5-1
TRK-TTT9-1
TRT-CGT5-1
TRI-TAT2-3
TRS-CGA3-1
TRT-TGT1-1
TRT-CGT1-1
TRI-TAT3-1
TRR-TCG5-1
TRF-GAA6-1
TRF-GAA5-1
TRF-GAA4-1
TRQ-CTG1-3
TRI-AAT1-1
TRM-CAT7-1
TRQ-TTG4-1
TRW-CCA5-1
TRC-GCA18-1
TRC-GCA16-1
TRC-GCA22-1
TRC-GCA15-1
TRC-GCA3-1
TRS-AGA5-1
TRC-GCA12-1
TRC-GCA17-1
TRL-CAA5-1
DTD2
TRQ-CTG1-4
TRG-CCC2-2
TRP-CGG1-2
TRR-CCT5-1
TRG-GCC5-1
TRM-CAT2-1
TRQ-CTG1-5
TRS-CGA1-1
TRT-AGT5-1
TRW-CCA1-1
TRP-CGG1-3
TRG-CCC3-1
PTRH2
TRI-GAT1-1
TRI-GAT1-2
TRI-GAT1-3

## Sheet: Figure2_Sheet2
Name	JK_CD47_CAP - log₂ total RPKM	JK_CD47_FLOW - log₂ total RPKM	JK_CD63_CAP - log₂ total RPKM	JK_CD63_FLOW - log₂ total RPKM	JK_MHC1_CAP - log₂ total RPKM	JK_MHC1_FLOW - log₂ total RPKM
SNORD128	-11.1566	-11.1566	-11.1566	-11.1566	-11.1566	-11.1566
SNORA59A	-1.22666	-6.64296	-2.50289	-11.1566	-3.22563	-4.50869
SNORA73A	10.5831	8.74171	8.11254	7.54364	7.16812	7.90986
SNORA73B	8.99176	7.48466	6.27719	6.77238	5.08852	-2.58317
SNORD99	8.7939	8.48332	6.46656	7.46175	7.33563	7.39512
SNORA61	9.7949	7.73632	7.99584	6.55379	6.79616	-2.13413
SNORA44	9.52691	2.10945	7.61077	7.82425	6.80668	-1.61444
SNORA16A	8.3324	0.49253	7.10517	-11.1566	5.53373	-2.91777
SNORD103A	9.76481	8.48506	6.17371	7.11673	6.47187	-2.95348
SNORD103B	9.76481	8.48506	6.17371	7.11673	6.47187	-2.95348
SNORD103C	8.57714	1.98118	-0.49334	7.05486	6.30824	-0.16921
SNORA55	9.20774	1.22249	6.3657	6.18565	5.37027	-3.27278
SNORA110	-11.1566	-11.1566	-11.1566	-11.1566	-11.1566	-11.1566
SNORD55	10.1535	8.82078	0.21934	7.57423	7.09789	-3.19697
SNORD46	10.4858	9.25129	6.62722	8.54641	6.64608	8.66008
SNORD38A	11.6112	9.51231	7.81044	8.21889	7.61104	8.35979
SNORD38B	12.0402	9.81525	9.70216	9.57883	9.21	8.90101
SNORD45C	9.74658	10.7113	7.66405	6.49828	8.87216	-4.02743
SNORD45A	11.1381	10.4774	8.42273	0.58836	8.77728	8.9857
SNORD45B	0.89647	9.2319	-1.61476	-0.87532	6.74256	-11.1566
SNORD21	10.6743	9.40477	7.80359	7.79879	7.83732	8.01568
SNORA66	9.12373	8.21121	6.50742	6.7284	6.33702	-2.7514
SNORA80E	10.1672	9.27756	8.33488	7.01007	7.28498	-2.18805
SNORD81	-11.1566	-11.1566	-11.1566	-11.1566	-11.1566	-11.1566
SNORD47	12.3665	11.5767	8.72385	8.97034	10.5096	8.81875
SNORD80	10.4714	10.5526	7.51082	7.63393	7.76232	7.27482
SNORD79	11.7431	10.848	7.82072	8.89727	8.9689	9.86584
SNORD78	-11.1566	-11.1566	-11.1566	-11.1566	-11.1566	-11.1566
SNORD44	12.1839	10.8598	8.06075	8.9379	8.88501	9.18999
SNORA103	-11.1566	-11.1566	-11.1566	-11.1566	-11.1566	-11.1566
SNORD77	-5.03257	-4.93478	-2.00526	-0.76581	-2.06703	-11.1566
SNORD76	12.8754	12.2263	9.37264	9.67354	10.3802	10.5382
SNORD75	10.393	2.70056	-0.23156	8.16927	-0.76263	-0.30073
SNORD74	13.1674	10.775	10.6971	9.40623	9.90408	9.93342
SNORA77	6.46374	0.8124	6.27615	-3.26287	-3.93799	-2.5174
SNORA16B	-11.1566	-11.1566	-11.1566	-11.1566	-11.1566	-11.1566
SNORA36B	5.6728	-4.77402	4.38658	-1.31715	-4.76429	-3.24047
SNORA14B	-11.1566	-11.1566	-11.1566	-11.1566	-11.1566	-1.88569
SNORA100	-11.1566	-11.1566	-11.1566	-11.1566	-11.1566	-11.1566
SNORA80B	7.44937	0.79044	5.44374	6.4887	4.21988	-2.92846
SNORD92	7.49094	7.95302	7.12889	-1.03831	6.23528	-0.58515
SNORD53	9.81388	8.11564	7.68326	7.32823	7.46309	6.67664
SNORA70B	-11.1566	-11.1566	-11.1566	-3.6055	-11.1566	-11.1566
SNORA36C	-11.1566	-11.1566	-11.1566	-11.1566	-11.1566	-11.1566
SNORD94	6.99816	5.98596	4.87971	-1.34946	4.20931	-2.77278
SNORD89	-11.1566	-6.09911	-5.40561	-2.00937	-11.1566	-2.05621
SNORD132	-11.1566	-11.1566	-11.1566	-11.1566	-11.1566	-11.1566
SNORA70F	-11.1566	-5.72427	-4.52758	-4.11087	-11.1566	-11.1566
SNORA105B	-11.1566	-11.1566	-11.1566	-11.1566	-11.1566	-11.1566
SNORD70	8.88242	7.37582	-0.76961	7.32425	-2.33138	6.96514
SNORD11B	9.33951	9.47288	6.17039	-3.97614	6.7297	6.11722
SNORD11	10.1799	10.1604	0.31821	-0.20412	8.09818	8.4097
SNORD51	9.82099	8.78286	-1.60453	-2.84462	7.2427	-3.94937
SNORA41	9.03675	1.63896	8.10327	7.82425	6.82759	-1.84228
SNORA75	10.2758	8.93846	8.36038	6.97813	7.95523	9.26786
SNORD20	13.0885	11.4862	10.7058	8.12271	10.5904	9.34857
SNORD82	12.2028	11.5905	9.0274	9.30079	9.8481	9.53196
SNORA7A	11.0719	8.51037	9.44188	7.66474	7.46009	8.12553
SNORA93	-0.32292	-5.82943	3.23521	-11.1566	-11.1566	-4.58088
SNORA6	10.2163	8.76746	6.77231	8.35699	7.12658	7.55562
SNORA62	9.85981	8.08896	7.21786	-0.64136	5.20152	-2.32196
SNORA94	-11.1566	-11.1566	-11.1566	-11.1566	-11.1566	-11.1566
SNORD136	0.82345	-5.09855	-1.84725	-0.90028	-2.7015	-1.44712
SNORD19	-11.1566	-11.1566	-11.1566	-11.1566	-11.1566	-11.1566
SNORD19B	8.41869	1.78486	-1.14851	0.09094	-1.37124	7.04638
SNORD69	10.4806	8.47923	6.88293	-3.70585	6.83304	-2.43315
SNORA95	-11.1566	-11.1566	-11.1566	-11.1566	-11.1566	-11.1566
SNORA7B	8.52048	-4.91515	5.30527	-1.35991	4.75116	-2.93165
SNORA58	9.19325	7.57247	6.4148	7.40104	5.27492	7.64665
SKIL	-7.04537	-7.55003	-11.1566	-5.05704	-11.1566	-11.1566
SNORD66	7.39408	6.93592	-1.87137	-11.1566	4.55941	6.67664
SNORD2	12.272	10.1924	8.92333	9.35055	8.89328	8.45625
SNORA81	10.1271	8.44348	8.05627	7.46891	6.97431	8.27077
SNORA63	11.3465	9.17359	8.49279	7.79183	6.81549	9.17328
SNORA4	10.3848	8.38736	8.23419	7.97813	8.56299	-1.93374
SNORA26	10.7218	8.52437	9.01283	8.30639	6.96157	8.80851
SNORD143	8.01577	1.66299	5.46456	-0.92441	-0.93314	-0.97125
SNORD144	7.27995	-4.84075	-2.75302	-11.1566	-2.31479	6.49831
ADH5	-11.1566	-11.1566	-3.81526	-4.84783	1.17163	-11.1566
SNORA101A	-11.1566	-11.1566	-11.1566	-11.1566	-11.1566	-11.1566
SNORA24	9.86872	9.13419	8.04905	7.91122	6.65136	8.36825
SNORD73A	10.1061	-4.09235	8.06756	-0.81163	5.57745	7.19468
SNORD123	-11.1566	-11.1566	-11.1566	-11.1566	-11.1566	-11.1566
SNORD141B	3.65864	-1.48907	-3.89701	-4.92958	-2.95878	-11.1566
SNORA105A	-11.1566	-11.1566	-11.1566	-11.1566	-11.1566	-11.1566
SNORD72	-5.16296	8.01507	4.96656	0.03859	-0.47014	-0.50825
SNORA47	8.53079	1.42575	6.10396	-11.1566	4.19882	-3.03531
SNORA13	9.48455	2.29717	6.6572	5.7284	5.54454	7.16177
SNORD63	9.50956	3.1891	-0.32184	-0.84417	0.14709	-3.92846
SNORA74A	8.55562	7.02647	8.10704	7.36954	7.06716	-1.84269
SNORA74B	5.95209	-5.45112	4.24758	-4.40867	3.13492	-3.72094
SNORD96A	7.33373	9.54599	5.75008	-11.1566	7.62606	-3.46969
SNORD95	13.6241	11.3748	10.6088	9.79504	10.3947	9.85097
SNORD32B	-11.1566	-11.1566	-11.1566	-11.1566	-11.1566	-11.1566
SNORD117	9.47035	8.97035	-0.53989	0.07559	-0.72563	7.96912
SNORD84	11.5143	9.51726	7.42708	7.49828	7.80687	-2.73494
SNORA38	7.32849	1.08827	5.43335	6.53177	4.26295	-2.90692
SNORD48	9.98464	8.66483	5.92	7.78368	7.09982	6.42457
SNORD52	13.1901	12.0156	9.60752	9.51339	9.87712	10.5626
SNORD50A	12.2173	10.1505	9.38087	8.34734	9.23723	8.5732
SNORD50B	11.5462	8.87529	8.80866	8.21889	7.15759	8.5673
SNORD101	6.84973	1.19387	3.9377	-3.66737	5.11752	-3.47964
SNORD100	12.4778	10.9828	9.35232	8.19672	9.14688	9.56732
SNORA33	9.57048	8.38242	8.2906	7.38936	6.49798	-2.45892
SNORA98	-11.1566	-11.1566	-11.1566	-11.1566	-11.1566	-11.1566
SNORA20	11.5537	10.7629	10.1364	9.92245	9.42165	9.21639
SNORA29	-11.1566	-11.1566	-11.1566	-11.1566	-11.1566	-11.1566
SNORD93	-11.1566	1.46577	-11.1566	-11.1566	-1.70639	-11.1566
SNORA9	10.7224	9.01285	8.31314	7.81336	8.03318	8.69839
SNORA5A	9.43108	8.82483	8.71844	7.80255	7.25244	8.78747
SNORA5C	9.02377	8.06958	7.58375	7.47813	5.37027	-2.20402
SNORA5B	-11.1566	-11.1566	-11.1566	-11.1566	-11.1566	-11.1566
SNORA15	8.00987	8.05295	7.49812	-4.1001	5.41302	7.27297
SNORA22	0.56824	0.54548	3.56143	-11.1566	-1.84222	-3.91777
SNORA14A	0.03992	5.93757	-5.02221	-3.6055	-4.28062	-3.2568
SNORA99	-11.1566	-11.1566	-11.1566	-3.88349	-5.05861	-11.1566
SNORD13	12.7188	11.4622	9.21674	9.59442	9.07816	10.482
SNORD54	8.48453	8.07814	-0.79882	-0.78908	-1.0903	-11.1566
SNORD87	11.6973	10.8298	8.21934	8.32823	8.84053	9.53377
SNORA72	10.866	9.48656	9.97488	8.32425	8.09916	9.00887
SNORD137	-11.1566	-11.1566	-11.1566	-11.1566	-11.1566	-11.1566
SNORD121B	7.70473	8.79051	-1.2881	-11.1566	6.23328	-11.1566
SNORD121A	0.9911	0.78439	4.78069	6.27588	-11.1566	-1.10118
SNORA84	8.86239	7.2175	6.89417	7.81336	6.10228	-2.2884
SNORA70C	-11.1566	-11.1566	-11.1566	-11.1566	-11.1566	-11.1566
SNORD90	8.5672	8.22381	-0.95718	-11.1566	6.65084	6.1831
SNORA65	11.2706	8.98565	9.21663	7.9887	8.00481	8.9705
SNORD62A	9.73289	7.87969	5.66663	7.44238	6.38108	7.08327
SNORD62B	9.73289	7.87969	5.66663	7.44238	6.38108	7.08327
SNORD141A	3.65864	-1.48907	-3.89701	-4.92958	-2.95878	-11.1566
SNORD24	11.9176	10.2694	8.45297	8.21582	8.73723	-1.83817
SNORD36B	8.12789	-4.05275	-0.57103	-0.87532	6.15759	7.27482
SNORD36A	1.41133	-4.61696	5.25008	-0.88541	-1.68662	-11.1566
SNORD36C	10.0328	10.7776	8.07847	7.19622	8.38534	8.49807
SNORA17B	-11.1566	-11.1566	-11.1566	-11.1566	-11.1566	-11.1566
SNORA17A	-11.1566	-11.1566	-11.1566	-11.1566	-11.1566	-11.1566
SNORD142	-11.1566	-11.1566	-11.1566	-11.1566	-11.1566	-11.1566
SNORD129	-11.1566	-11.1566	-11.1566	-11.1566	-11.1566	-11.1566
SNORD130	-11.1566	-11.1566	-11.1566	-11.1566	-11.1566	-11.1566
SNORA86	-11.1566	-11.1566	-11.1566	-11.1566	-11.1566	-11.1566
SNORD98	9.31054	9.12982	7.01488	-0.83349	6.40222	-3.91777
SNORA12	11.2199	9.31059	8.75941	8.16897	7.63531	8.78954
SNORA87	-11.1566	-6.49179	-11.1566	-11.1566	-4.35231	-11.1566
SNORA19	9.37499	7.78307	-0.66245	6.94464	6.09982	-2.26076
SNORA52	7.60909	-4.59761	4.79115	-1.33349	5.82621	-3.91777
SNORD131	-11.1566	-11.1566	-11.1566	-11.1566	-11.1566	-11.1566
SNORA54	11.2472	8.98906	9.49535	8.46513	7.81827	-0.80697
SNORA3A	9.58103	8.01936	6.5938	7.16499	6.86994	8.09836
SNORA3B	10.325	8.61453	8.38799	6.91122	-0.61837	8.9811
SNORA23	7.00563	6.47314	7.04238	7.17488	5.80974	-2.46969
SNORD97	6.8898	7.12924	-1.32228	-4.14733	-1.67654	-2.41587
SNORD14A	8.54514	7.79106	6.42589	6.76012	6.57626	-2.85402
SNORD14B	10.3768	8.51462	7.27617	-3.32636	7.50424	8.50174
SNORA88	-11.1566	-11.1566	-11.1566	-11.1566	-11.1566	-11.1566
SNORD67	11.3683	9.18003	9.65897	-2.3087	8.74264	8.53383
SNORA57	7.07769	0.61496	4.22396	-11.1566	-4.06468	6.36637
SNORD22	10.6382	9.8233	9.73771	0.11459	7.68718	8.82473
SNORD31	13.6816	12.6844	10.8923	11.2426	11.3745	11.3914
SNORD30	12.2783	9.90482	8.80283	9.44688	8.80202	8.95625
SNORD29	11.7102	10.2457	7.22912	-0.01915	8.39938	9.29288
SNORD28	8.8598	9.90405	6.62842	-0.91485	7.99497	-0.9617
SNORD27	13.5611	11.8711	9.02353	10.3676	10.0443	10.7877
SNORD26	14.7191	13.6557	12.6553	11.3857	12.2645	11.8209
SNORD25	10.6411	9.27769	7.70413	-0.04101	8.13193	-3.12529
SNORD15A	7.90154	2.99908	5.26829	-4.17719	6.81936	-3.69697
SNORD15B	10.3005	9.10133	7.84699	8.41578	7.20248	8.48067
SNORA70E	-11.1566	-11.1566	-11.1566	-11.1566	-11.1566	-11.1566
SNORA25	9.20142	7.38902	7.26825	5.71759	6.40222	-2.41777
SNORA32	9.37064	7.65496	7.39182	6.86482	5.38848	-2.08237
SNORD6	11.8552	9.37949	8.7979	7.63393	8.59278	9.00454
SNORA1	9.08333	8.1496	7.5601	7.05379	5.57745	-2.07398
SNORA8	10.0932	8.37908	8.55496	-2.63193	7.32179	-1.56675
SNORD5	11.449	9.30378	6.82838	8.32357	8.07096	9.11219
SNORA18	8.42593	7.72219	5.37561	6.23928	-1.22018	-2.90692
SNORA40	10.6828	7.76886	9.25325	6.95596	8.47736	8.14902
SLC35F2	-11.1566	-11.1566	-11.1566	-5.64031	-11.1566	-11.1566
SNORD14E	12.009	11.1905	8.15234	7.86543	9.40186	10.3565
SNORD14D	11.7659	11.0486	8.29899	9.16266	8.87558	8.8853
SNORD14C	11.3373	9.89236	7.88122	8.22792	9.11457	9.78707
SNORA2C	8.50602	7.45533	6.16288	-1.34946	5.79427	-2.93374
SNORA2A	8.08484	7.37829	-1.49334	7.20686	-1.84759	-2.3794
SNORA2B	8.65874	7.30044	6.48892	-1.34946	5.90547	-2.48029
SNORD133	0.11997	0.36667	3.37264	-4.4499	-2.47911	5.16968
SNORA105C	-11.1566	-11.1566	-11.1566	-11.1566	-11.1566	-11.1566
SNORD59B	12.5841	11.2911	9.45817	9.45854	9.18568	10.1185
SNORD59A	10.9958	10.1458	6.8758	7.71582	8.45597	-2.83817
SNORA70G	-11.1566	-6.2769	-11.1566	-11.1566	-11.1566	-11.1566
SNORA53	7.23772	6.66468	4.89145	4.81789	-1.92359	-3.28265
SBNO1	0.87954	0.6905	-5.55073	-5.78605	-1.21433	-3.85812
SNORA49	8.24382	1.09941	6.84417	6.97813	6.00179	-2.27278
SNORD102	10.7368	8.9372	7.37404	8.11375	7.76138	7.54713
SNORA27	8.64388	-4.30111	8.15934	-3.26862	6.7075	-2.96969
SNORA31	10.6072	8.92234	10.3839	9.19649	9.45698	-0.94884
SNORA107	-11.1566	-11.1566	-11.1566	-11.1566	-11.1566	-11.1566
SNORD126	-5.59877	-5.57511	-11.1566	-11.1566	-4.56226	-11.1566
SNORD9	8.42932	6.87378	-0.62136	-0.64369	5.12084	7.14175
SNORD8	7.94549	7.06706	-0.35934	6.51549	5.62412	-3.47634
SNORA89	-11.1566	-11.1566	-11.1566	-11.1566	-11.1566	-11.1566
SNORA101B	8.86887	6.66778	6.59431	7.23928	6.55543	7.2304
SNORD127	8.37377	1.70143	-1.369	-0.62955	5.55281	6.92732
SNORD56B	-11.1566	-11.1566	-11.1566	-11.1566	-11.1566	-11.1566
C14orf169	-3.05194	-11.1566	-11.1566	-5.23567	-11.1566	-11.1566
SNORA79	7.35689	-0.25476	5.6592	5.6544	4.47054	-2.94937
SNORA11B	6.96916	1.12541	5.835	-4.0668	-2.096	-4.37907
SNORD112	-11.1566	-11.1566	-11.1566	-11.1566	-11.1566	-11.1566
SNORD113-1	-11.1566	-11.1566	-11.1566	-11.1566	-11.1566	-11.1566
SNORD113-2	-11.1566	-11.1566	-11.1566	-11.1566	-11.1566	-11.1566
SNORD113-3	-11.1566	-11.1566	-11.1566	-11.1566	-11.1566	-11.1566
SNORD113-4	-5.45881	-11.1566	-11.1566	-11.1566	-11.1566	-11.1566
SNORD113-5	-11.1566	-11.1566	-11.1566	-11.1566	-11.1566	-11.1566
SNORD113-6	-11.1566	-11.1566	-11.1566	-11.1566	-11.1566	-11.1566
SNORD113-7	-11.1566	-11.1566	-11.1566	-11.1566	-11.1566	-11.1566
SNORD113-8	-11.1566	-11.1566	-11.1566	-11.1566	-11.1566	-11.1566
SNORD113-9	-11.1566	-11.1566	-11.1566	-11.1566	-11.1566	-11.1566
SNORD114-1	-11.1566	-11.1566	-11.1566	-11.1566	-11.1566	-11.1566
SNORD114-2	-11.1566	-11.1566	-11.1566	-11.1566	-11.1566	-11.1566
SNORD114-3	-11.1566	-11.1566	-11.1566	-11.1566	-11.1566	-11.1566
SNORD114-4	-11.1566	-11.1566	-11.1566	-11.1566	-11.1566	-11.1566
SNORD114-5	-11.1566	-11.1566	-11.1566	-11.1566	-11.1566	-11.1566
SNORD114-6	-11.1566	-11.1566	-11.1566	-11.1566	-11.1566	-11.1566
SNORD114-7	-11.1566	-11.1566	-11.1566	-11.1566	-11.1566	-11.1566
SNORD114-8	-11.1566	-11.1566	-11.1566	-11.1566	-11.1566	-11.1566
SNORD114-9	-11.1566	-11.1566	-11.1566	-11.1566	-11.1566	-11.1566
SNORD114-10	-11.1566	-11.1566	-11.1566	-11.1566	-11.1566	-11.1566
SNORD114-11	-11.1566	-11.1566	-11.1566	-11.1566	-11.1566	-11.1566
SNORD114-12	-11.1566	-11.1566	-11.1566	-11.1566	-11.1566	-11.1566
SNORD114-13	-11.1566	-11.1566	-11.1566	-11.1566	-11.1566	-11.1566
SNORD114-14	-11.1566	-11.1566	-11.1566	-11.1566	-11.1566	-11.1566
SNORD114-15	-11.1566	-11.1566	-11.1566	-11.1566	-11.1566	-11.1566
SNORD114-16	-11.1566	-11.1566	-11.1566	-11.1566	-11.1566	-11.1566
SNORD114-17	-11.1566	-11.1566	-11.1566	-11.1566	-11.1566	-11.1566
SNORD114-18	-11.1566	-11.1566	-11.1566	-11.1566	-11.1566	-11.1566
SNORD114-19	-11.1566	-11.1566	-11.1566	-11.1566	-11.1566	-11.1566
SNORD114-20	-11.1566	-11.1566	-11.1566	-11.1566	-11.1566	-11.1566
SNORD114-21	-11.1566	-11.1566	-11.1566	-11.1566	-11.1566	-11.1566
SNORD114-22	-11.1566	-11.1566	-11.1566	-11.1566	-11.1566	-11.1566
SNORD114-23	-11.1566	-11.1566	-11.1566	-11.1566	-11.1566	-11.1566
SNORD114-24	-11.1566	-11.1566	-11.1566	-11.1566	-11.1566	-11.1566
SNORD114-25	-11.1566	-11.1566	-11.1566	-11.1566	-11.1566	-11.1566
SNORD114-26	-11.1566	-11.1566	-11.1566	-11.1566	-11.1566	-11.1566
SNORD114-27	-11.1566	-11.1566	-11.1566	-11.1566	-11.1566	-11.1566
SNORD114-28	-11.1566	-11.1566	-11.1566	-11.1566	-11.1566	-0.92216
SNORD114-29	-11.1566	-11.1566	-11.1566	-11.1566	-11.1566	-11.1566
SNORD114-30	-11.1566	-11.1566	-11.1566	-11.1566	-11.1566	-11.1566
SNORD114-31	-11.1566	-11.1566	-11.1566	-11.1566	-11.1566	-11.1566
SNORA28	9.17052	7.81116	6.78364	6.59888	5.41502	7.35097
SNORD107	-0.01893	-11.1566	-11.1566	-11.1566	-2.71607	-11.1566
SNORD64	-11.1566	-11.1566	-11.1566	-11.1566	-11.1566	-11.1566
SNORD108	-11.1566	-11.1566	-11.1566	-11.1566	-11.1566	-11.1566
SNORD109A	6.16845	1.21215	4.2224	-11.1566	3.74125	-11.1566
SNORD116-1	8.61633	1.29691	-1.54737	-11.1566	5.20743	-2.45496
SNORD116-2	10.0883	2.18381	6.4242	-3.87242	6.76044	8.0866
SNORD116-3	8.89519	6.48524	5.17031	5.18377	5.87735	7.00343
SNORD116-4	-11.1566	-5.83139	-11.1566	-11.1566	-11.1566	-11.1566
SNORD116-5	8.97466	6.51215	5.42482	5.18377	6.09811	7.00343
SNORD116-6	9.65256	6.56372	6.65066	-2.71885	7.48404	7.57148
SNORD116-7	8.97466	6.51215	5.42482	5.18377	6.09811	7.00343
SNORD116-8	10.8142	8.63554	7.161	-1.1004	7.83612	-2.14095
SNORD116-9	8.89519	6.48524	5.17031	5.18377	5.87735	7.00343
SNORD116-10	-11.1566	-11.1566	-11.1566	-11.1566	-11.1566	-11.1566
SNORD116-11	0.43055	-5.30453	-1.65622	-11.1566	4.25275	-4.16202
SNORD116-12	-5.73014	-0.39995	-11.1566	-11.1566	-11.1566	-11.1566
SNORD116-13	-5.52421	-5.74518	-4.76646	-11.1566	-11.1566	-11.1566
SNORD116-14	5.87494	0.85651	-1.31719	-0.57774	5.25275	-3.86954
SNORD116-15	9.12476	8.48233	-1.04503	5.93661	5.86395	-2.01318
SNORD116-16	8.98906	7.35893	5.59513	-11.1566	6.40441	-2.36954
SNORD116-17	-5.11637	-0.71597	-1.01475	5.93661	-1.26776	-11.1566
SNORD116-18	7.69078	7.3444	5.1579	-1.07774	5.74344	-2.89399
SNORD116-19	-5.11637	-0.71597	-1.01475	5.93661	-1.26776	-11.1566
SNORD116-20	7.22465	7.53548	4.92929	-3.84975	5.04523	-2.88986
SNORD116-21	-4.70155	1.0774	-1.74118	-3.84975	6.03592	6.5015
SNORD116-22	7.47917	6.83524	-1.31719	-11.1566	-2.3255	-3.16202
SNORD116-23	8.64802	1.148	5.57293	-11.1566	5.25275	-2.66202
SNORD116-24	9.17131	1.40881	-0.62103	6.22909	5.54523	-2.50105
SNORD116-25	8.51057	1.12837	5.07293	-11.1566	-1.37896	-4.16202
SNORD116-26	7.57799	0.96726	-2.84725	-3.87981	-4.55493	-4.19208
SNORD116-27	5.8183	1.23568	-2.31719	-11.1566	-2.37896	-3.66202
SNORD116-28	-11.1566	-11.1566	-11.1566	-11.1566	-11.1566	-11.1566
SNORD116-29	8.61392	7.34127	6.30309	-1.00514	4.89795	-2.92846
SNORD116-30	-11.1566	-11.1566	-11.1566	-11.1566	-11.1566	-11.1566
SNORD115-1	-11.1566	-11.1566	-11.1566	-11.1566	-11.1566	-11.1566
SNORD115-2	-11.1566	-11.1566	-11.1566	-11.1566	-11.1566	-11.1566
SNORD115-3	-11.1566	-11.1566	-11.1566	-11.1566	-11.1566	-11.1566
SNORD115-4	-11.1566	-11.1566	-11.1566	-11.1566	-11.1566	-11.1566
SNORD115-5	-11.1566	-11.1566	-11.1566	-11.1566	-11.1566	-11.1566
SNORD115-6	-11.1566	-11.1566	-11.1566	-11.1566	-11.1566	-11.1566
SNORD115-7	-11.1566	-11.1566	-11.1566	-11.1566	-11.1566	-11.1566
SNORD115-8	-11.1566	-11.1566	-11.1566	-11.1566	-11.1566	-11.1566
SNORD115-9	-11.1566	-11.1566	-3.21867	-11.1566	-11.1566	-11.1566
SNORD115-10	-11.1566	-11.1566	-11.1566	-11.1566	-11.1566	-11.1566
SNORD115-11	-11.1566	-6.45347	-11.1566	-11.1566	-11.1566	-11.1566
SNORD115-12	-11.1566	-11.1566	-3.21867	-11.1566	-11.1566	-11.1566
SNORD115-13	-11.1566	-11.1566	-11.1566	-11.1566	-11.1566	-11.1566
SNORD115-14	-11.1566	-5.38913	-11.1566	-11.1566	-11.1566	-11.1566
SNORD115-15	-11.1566	-11.1566	-11.1566	-11.1566	-11.1566	-11.1566
SNORD115-16	-11.1566	-11.1566	-11.1566	-11.1566	-11.1566	-11.1566
SNORD115-17	-5.98686	-6.54115	-3.51115	-11.1566	-11.1566	-11.1566
SNORD115-18	-5.98686	-6.54115	-3.51115	-11.1566	-11.1566	-11.1566
SNORD115-19	-5.98686	-6.54115	-3.51115	-11.1566	-11.1566	-11.1566
SNORD115-20	-11.1566	-11.1566	-11.1566	-11.1566	-11.1566	-11.1566
SNORD115-21	-11.1566	-11.1566	-11.1566	-11.1566	-11.1566	-11.1566
SNORD115-22	-11.1566	-6.45347	-11.1566	-11.1566	-11.1566	-11.1566
SNORD115-23	-11.1566	-11.1566	-11.1566	-11.1566	-11.1566	-11.1566
SNORD115-24	-11.1566	-11.1566	-11.1566	-11.1566	-11.1566	-11.1566
SNORD115-25	-11.1566	-11.1566	-11.1566	-11.1566	-11.1566	-11.1566
SNORD115-26	-11.1566	-11.1566	-11.1566	-11.1566	-11.1566	-11.1566
SNORD115-27	-11.1566	-11.1566	-11.1566	-11.1566	-11.1566	-11.1566
SNORD115-28	-11.1566	-11.1566	-11.1566	-11.1566	-11.1566	-11.1566
SNORD115-29	-11.1566	-6.45347	-11.1566	-11.1566	-11.1566	-11.1566
SNORD115-30	-11.1566	-11.1566	-11.1566	-11.1566	-11.1566	-11.1566
SNORD115-31	-11.1566	-11.1566	-11.1566	-11.1566	-11.1566	-11.1566
SNORD115-32	-11.1566	-11.1566	-11.1566	-11.1566	-11.1566	-11.1566
SNORD115-33	-11.1566	-11.1566	-11.1566	-11.1566	-11.1566	-11.1566
SNORD115-34	-11.1566	-11.1566	-11.1566	-11.1566	-11.1566	-11.1566
SNORD115-35	-11.1566	-11.1566	-11.1566	-11.1566	-11.1566	-11.1566
SNORD115-36	-11.1566	-6.45347	-11.1566	-11.1566	-11.1566	-11.1566
SNORD115-37	-11.1566	-11.1566	-11.1566	-11.1566	-11.1566	-11.1566
SNORD115-38	-5.45853	-11.1566	-11.1566	-11.1566	-11.1566	-11.1566
SNORD115-39	-11.1566	-11.1566	-2.71867	-11.1566	-11.1566	-11.1566
SNORD115-40	-11.1566	-11.1566	-11.1566	-11.1566	-11.1566	-11.1566
SNORD115-41	-5.66446	-11.1566	-2.71867	-11.1566	-11.1566	-11.1566
SNORD115-42	-11.1566	-11.1566	-11.1566	-11.1566	-11.1566	-11.1566
SNORD115-43	-11.1566	-6.45347	-11.1566	-11.1566	-11.1566	-11.1566
SNORD115-44	-11.1566	-11.1566	-11.1566	-11.1566	-11.1566	-11.1566
SNORD115-45	-11.1566	-11.1566	-11.1566	-11.1566	-11.1566	-11.1566
SNORD115-46	-11.1566	-11.1566	-11.1566	-11.1566	-11.1566	-11.1566
SNORD115-47	-11.1566	-11.1566	-11.1566	-11.1566	-11.1566	-11.1566
SNORD115-48	-11.1566	-11.1566	-11.1566	-11.1566	-11.1566	-11.1566
SNORD109B	6.16845	1.21215	4.2224	-11.1566	3.74125	-11.1566
SNORD18C	9.7709	2.50395	7.41856	8.80255	6.82621	-3.41777
SNORD18B	12.0066	9.93585	8.09315	0.79588	8.37422	9.42868
SNORD16	7.1575	7.04785	-1.20085	6.9323	5.45597	6.28071
SNORD18A	9.52018	8.63953	7.1222	7.81536	6.33902	8.29529
SNORA10	10.4248	8.85676	7.07785	-0.82808	6.98177	-3.00869
SNORA64	10.4019	8.9362	8.34589	7.87855	7.1577	7.83558
SNORA78	9.44209	1.7656	7.3665	-2.77432	6.11114	-2.52885
SNHG19	-11.1566	-11.1566	-3.77978	-4.81235	-11.1566	-4.62461
SNORD60	10.9912	9.10302	8.31713	0.41571	7.67823	-2.34253
SNORA30	0.54817	0.67543	4.70126	-11.1566	-2.10728	-3.39034
SNORA46	9.15015	8.00602	6.63567	8.11054	-1.23639	7.14024
SNORA50A	6.28542	1.43979	4.04006	-0.84417	4.51236	-2.84349
SNORD111B	9.84545	10.0896	7.65247	7.91795	8.55602	7.05884
SNORD111	9.49242	8.56719	-0.15622	6.72909	-0.21799	8.0997
SNORA70D	-11.1566	-11.1566	-11.1566	-4.11087	-11.1566	-11.1566
SNORD71	7.96142	2.00367	5.36222	-0.22109	6.83452	-3.30538
SNORD68	12.6068	10.842	9.37523	9.19872	9.1486	9.07657
SNORD91B	8.87592	8.66233	-0.66806	-1.01358	5.96604	-2.69418
SNORD91A	9.74947	8.7676	6.26493	-0.26974	7.07626	-2.48554
SNORA48	11.4502	9.63318	9.33469	8.11054	8.26893	8.18397
SNORD10	9.97964	9.2049	7.33293	-0.11269	7.01433	7.56534
SNORA67	10.5279	8.14246	6.88661	5.68565	-0.60695	7.61902
SNORD118	13.2101	12.7385	10.6002	11.5226	9.94754	12.8046
SNORD49B	-11.1566	-11.1566	-11.1566	-11.1566	-11.1566	-11.1566
SNORD49A	11.8456	10.5615	7.52151	8.2949	9.20397	9.1785
SNORD65	10.1194	3.10803	7.29482	-0.39536	7.13971	7.63842
SNORD3B-1	8.37625	6.98082	4.12426	5.50181	4.6396	6.16302
SNORD3B-2	8.37625	6.98082	4.12426	5.50181	4.6396	6.16302
SNORD3D	7.28484	5.95284	4.01073	4.84084	3.58479	6.13506
SNORD3A	14.4224	13.167	10.6674	11.7323	10.5425	12.68
SNORD3C	10.0099	11.4343	5.53168	2.49065	-0.97821	11.1622
SNORA59B	-1.22666	-6.64296	-2.50289	-11.1566	-3.22563	-4.50869
SNORD42B	11.1932	3.04429	7.41856	0.66651	7.03373	-0.88033
SNORD4A	9.1679	8.46937	6.4576	-11.1566	7.22238	-11.1566
SNORD42A	9.86679	1.85184	6.96581	-11.1566	-4.22468	-3.86182
SNORD4B	8.74839	1.51161	5.41807	-11.1566	5.59789	-11.1566
SNORD7	-11.1566	0.11547	-2.83985	-11.1566	-2.40162	-11.1566
SNORA90	-11.1566	-11.1566	-11.1566	-4.29807	-11.1566	-11.1566
SNORA21	12.3378	10.3698	10.6415	9.04307	9.63304	9.45425
SNORD124	7.91053	6.7694	-1.59763	-3.92268	-2.45188	5.72413
SNORD104	13.5546	11.826	9.59761	10.3524	9.6751	10.8179
SNORA50C	10.5269	8.28849	9.32713	8.35236	8.32947	-1.11241
SNORA38B	8.00261	6.68741	8.73273	-0.82508	-1.40582	0.05251
SNORD1C	7.94914	7.36255	-1.52163	6.49828	-0.95188	6.13917
SNORD1B	10.0728	2.583	8.0357	-1.01358	7.44572	7.99831
SNORD1A	-5.45881	1.59194	-11.1566	-11.1566	-1.70639	-11.1566
SNORD134	-11.1566	-6.06026	-2.28981	-1.55037	-11.1566	-4.63465
SNORA111	-11.1566	-11.1566	-11.1566	-11.1566	-11.1566	-11.1566
SNORD58C	-4.77896	-4.90445	4.13567	-11.1566	-1.55511	-4.13065
SNORD58A	11.7954	9.9921	8.56309	8.55379	8.48113	9.09836
SNORD58B	10.7441	11.2768	8.41402	0.67736	9.21639	7.17266
SNORA37	7.97262	6.44174	7.60494	-1.30606	4.58859	-2.98666
SNORA108	0.18547	-5.47143	-11.1566	-11.1566	-11.1566	-11.1566
SBNO2	-7.31462	-7.53558	-11.1566	-5.53536	-11.1566	-6.84763
SNORD37	8.18511	1.57581	4.58313	-11.1566	-2.12386	6.88018
SNORD105	11.0347	9.79738	7.30809	-1.00514	7.69043	8.90586
SNORD105B	9.87881	8.89837	6.77389	-3.33424	6.36874	8.27845
SNORD135	8.67239	2.05071	-0.99334	-0.91485	6.07852	-3.49913
SNORD41	10.0236	2.48818	-0.40837	0.13492	7.5555	7.95625
SNORA104	-11.1566	-11.1566	-11.1566	-11.1566	-11.1566	-11.1566
SNORA68	11.2861	9.59898	9.89687	8.60584	8.05572	8.24673
SNORD23	9.11513	7.7147	-1.13809	-11.1566	-1.49234	7.72817
SNORD32A	10.5876	3.11083	7.66065	8.21861	7.40323	8.3595
SNORD33	11.8498	9.62468	8.52206	9.1048	8.01726	9.42698
SNORD34	13.303	11.5934	9.61752	9.30393	9.53639	10.5411
SNORD35A	11.2522	10.7647	8.62007	8.31086	8.68843	8.58327
SNORD35B	9.31823	9.06335	6.99002	7.11673	6.93287	7.6261
SNORD88B	-11.1566	-0.07952	-11.1566	-11.1566	-11.1566	-11.1566
SNORD88A	12.6368	10.3085	9.08967	9.76873	8.66983	9.52935
SNORD88C	12.0876	9.94587	7.9345	8.97625	8.41212	8.94862
SNORD119	10.8362	9.91131	7.49601	-0.30044	7.82221	7.74329
SNORD110	8.97468	2.55046	5.55967	8.13982	6.23949	-2.83817
SNORA51	10.5443	2.37096	8.239	6.73928	8.09561	8.2021
SNORD86	-11.1566	-11.1566	-11.1566	-11.1566	-11.1566	-11.1566
SNORD56	12.7282	10.9758	8.74347	9.53761	8.91937	9.76346
SNORD57	10.4563	9.71677	7.25008	6.61375	7.01486	7.41561
SNORD17	8.34954	1.70873	6.71588	6.18742	5.9186	-3.03661
SNORA71B	9.6373	7.88516	7.59083	7.4887	6.9658	8.8593
SNORA71A	9.83492	8.01857	7.94174	7.99708	7.44474	-2.24283
SNORA71C	9.05414	1.36136	7.33368	-4.12672	6.84152	6.81605
SNORA71D	10.4924	8.58579	8.93376	6.96764	7.71	9.03752
SNORA71E	6.14708	0.92878	4.70102	7.19622	-1.85291	6.12959
SNORA60	7.66185	7.2037	4.33254	-11.1566	4.21988	-3.02478
SNORD12C	10.7879	10.2992	6.30084	-0.45233	6.62752	-2.74413
SNORD12B	11.0355	10.7256	7.10199	8.4474	8.42819	9.14175
SNORD12	10.2754	9.14962	7.26436	-0.04637	6.90045	7.97645
SNORA80A	7.20372	1.01878	5.36199	6.69622	4.21988	-2.69874
SNORA91	-11.1566	-11.1566	-11.1566	-11.1566	-11.1566	-11.1566
SNORD125	9.01734	7.84604	6.16652	-11.1566	7.01486	-3.17721
SNORA92	-11.1566	-11.1566	-11.1566	-11.1566	-11.1566	-11.1566
SNORD83B	11.2507	9.37699	7.74933	7.40548	8.1253	8.92914
SNORD83A	10.1373	9.08237	6.33496	6.21382	7.52997	8.1165
SNORD139	-11.1566	-11.1566	-11.1566	-11.1566	-11.1566	-11.1566
SNORD43	13.4628	11.0504	10.1407	10.1866	9.09907	10.6038
SNORD140	-5.48957	6.21261	-1.95634	7.11175	3.97445	-3.30117
SNORA11C	0.10245	-5.55654	4.54252	-3.5668	-11.1566	-3.58659
SNORA11E	6.05087	-6.02822	2.13884	-11.1566	-5.24192	-11.1566
SNORA11D	6.05087	-6.02822	2.13884	-11.1566	-5.24192	-11.1566
SNORA11	9.84896	7.23732	6.53012	-0.81715	5.96671	-3.11513
SNORA109	-5.71854	-5.60918	-11.1566	-11.1566	-11.1566	-11.1566
SNORD96B	-11.1566	-11.1566	-11.1566	-11.1566	-11.1566	-11.1566
SNORA35	-11.1566	-11.1566	-11.1566	-11.1566	-11.1566	-11.1566
SNORA69	7.63676	6.92531	5.98681	-0.82264	4.76295	-2.82196
SNORD61	10.8803	9.93727	6.89114	8.79001	8.20747	8.75694
SNORA70	10.5328	7.86574	8.46557	8.7715	7.18996	7.86995
SNORA36A	-11.1566	-5.97462	-11.1566	-11.1566	-2.33138	-11.1566
SNORA56	6.22331	-5.17408	-2.5455	-1.30606	-1.81479	-3.89034
SNORD116@	-11.1566	-11.1566	-11.1566	-11.1566	-11.1566	-11.1566
SNORD115@	-11.1566	-11.1566	-11.1566	-11.1566	-11.1566	-11.1566

## Sheet: Figure2_SNORNA
Name	JK_CD47_CAP - log₂ total RPKM	JK_CD47_FLOW - log₂ total RPKM	JK_CD63_CAP - log₂ total RPKM	JK_CD63_FLOW - log₂ total RPKM	JK_MHC1_CAP - log₂ total RPKM	JK_MHC1_FLOW - log₂ total RPKM	POSITIVE - log₂ total RPKM
SNORD99	8.7939	8.48332	6.46656	7.46175	7.33563	7.39512
SNORD98	9.31054	9.12982	7.01488		6.40222
SNORD97	6.8898	7.12924
SNORD96B
SNORD96A	7.33373	9.54599	5.75008		7.62606
SNORD95	13.6241	11.3748	10.6088	9.79504	10.3947	9.85097					SNORNA			TOTAL 439
SNORD94	6.99816	5.98596	4.87971		4.20931					CD47	261
SNORD93		1.46577								CD47 FLOW	248
SNORD92	7.49094	7.95302	7.12889		6.23528					CD63	221
SNORD91B	8.87592	8.66233			5.96604					CD63 FLOW	163
SNORD91A	9.74947	8.7676	6.26493		7.07626					MHC	218
SNORD90	8.5672	8.22381			6.65084	6.1831				MHC FLOW	142
SNORD9	8.42932	6.87378			5.12084	7.14175				POSITIVE	1
SNORD89
SNORD88C	12.0876	9.94587	7.9345	8.97625	8.41212	8.94862
SNORD88B
SNORD88A	12.6368	10.3085	9.08967	9.76873	8.66983	9.52935
SNORD87	11.6973	10.8298	8.21934	8.32823	8.84053	9.53377
SNORD86
SNORD84	11.5143	9.51726	7.42708	7.49828	7.80687
SNORD83B	11.2507	9.37699	7.74933	7.40548	8.1253	8.92914
SNORD83A	10.1373	9.08237	6.33496	6.21382	7.52997	8.1165
SNORD82	12.2028	11.5905	9.0274	9.30079	9.8481	9.53196
SNORD81
SNORD80	10.4714	10.5526	7.51082	7.63393	7.76232	7.27482
SNORD8	7.94549	7.06706		6.51549	5.62412
SNORD79	11.7431	10.848	7.82072	8.89727	8.9689	9.86584
SNORD78
SNORD77
SNORD76	12.8754	12.2263	9.37264	9.67354	10.3802	10.5382
SNORD75	10.393	2.70056		8.16927
SNORD74	13.1674	10.775	10.6971	9.40623	9.90408	9.93342
SNORD73A	10.1061		8.06756		5.57745	7.19468
SNORD72		8.01507	4.96656	0.03859
SNORD71	7.96142	2.00367	5.36222		6.83452
SNORD70	8.88242	7.37582		7.32425		6.96514
SNORD7		0.11547
SNORD69	10.4806	8.47923	6.88293		6.83304
SNORD68	12.6068	10.842	9.37523	9.19872	9.1486	9.07657
SNORD67	11.3683	9.18003	9.65897		8.74264	8.53383
SNORD66	7.39408	6.93592			4.55941	6.67664
SNORD65	10.1194	3.10803	7.29482		7.13971	7.63842
SNORD64
SNORD63	9.50956	3.1891			0.14709
SNORD62B	9.73289	7.87969	5.66663	7.44238	6.38108	7.08327
SNORD62A	9.73289	7.87969	5.66663	7.44238	6.38108	7.08327
SNORD61	10.8803	9.93727	6.89114	8.79001	8.20747	8.75694
SNORD60	10.9912	9.10302	8.31713	0.41571	7.67823
SNORD6	11.8552	9.37949	8.7979	7.63393	8.59278	9.00454
SNORD59B	12.5841	11.2911	9.45817	9.45854	9.18568	10.1185
SNORD59A	10.9958	10.1458	6.8758	7.71582	8.45597
SNORD58C			4.13567
SNORD58B	10.7441	11.2768	8.41402	0.67736	9.21639	7.17266
SNORD58A	11.7954	9.9921	8.56309	8.55379	8.48113	9.09836
SNORD57	10.4563	9.71677	7.25008	6.61375	7.01486	7.41561
SNORD56B
SNORD56	12.7282	10.9758	8.74347	9.53761	8.91937	9.76346
SNORD55	10.1535	8.82078	0.21934	7.57423	7.09789
SNORD54	8.48453	8.07814
SNORD53	9.81388	8.11564	7.68326	7.32823	7.46309	6.67664
SNORD52	13.1901	12.0156	9.60752	9.51339	9.87712	10.5626
SNORD51	9.82099	8.78286			7.2427
SNORD50B	11.5462	8.87529	8.80866	8.21889	7.15759	8.5673
SNORD50A	12.2173	10.1505	9.38087	8.34734	9.23723	8.5732
SNORD5	11.449	9.30378	6.82838	8.32357	8.07096	9.11219
SNORD4B	8.74839	1.51161	5.41807		5.59789
SNORD4A	9.1679	8.46937	6.4576		7.22238
SNORD49B
SNORD49A	11.8456	10.5615	7.52151	8.2949	9.20397	9.1785
SNORD48	9.98464	8.66483	5.92	7.78368	7.09982	6.42457
SNORD47	12.3665	11.5767	8.72385	8.97034	10.5096	8.81875
SNORD46	10.4858	9.25129	6.62722	8.54641	6.64608	8.66008
SNORD45C	9.74658	10.7113	7.66405	6.49828	8.87216
SNORD45B	0.89647	9.2319			6.74256
SNORD45A	11.1381	10.4774	8.42273	0.58836	8.77728	8.9857
SNORD44	12.1839	10.8598	8.06075	8.9379	8.88501	9.18999
SNORD43	13.4628	11.0504	10.1407	10.1866	9.09907	10.6038
SNORD42B	11.1932	3.04429	7.41856	0.66651	7.03373
SNORD42A	9.86679	1.85184	6.96581
SNORD41	10.0236	2.48818		0.13492	7.5555	7.95625
SNORD3D	7.28484	5.95284	4.01073	4.84084	3.58479	6.13506
SNORD3C	10.0099	11.4343	5.53168	2.49065		11.1622
SNORD3B-2	8.37625	6.98082	4.12426	5.50181	4.6396	6.16302
SNORD3B-1	8.37625	6.98082	4.12426	5.50181	4.6396	6.16302
SNORD3A	14.4224	13.167	10.6674	11.7323	10.5425	12.68
SNORD38B	12.0402	9.81525	9.70216	9.57883	9.21	8.90101
SNORD38A	11.6112	9.51231	7.81044	8.21889	7.61104	8.35979
SNORD37	8.18511	1.57581	4.58313			6.88018
SNORD36C	10.0328	10.7776	8.07847	7.19622	8.38534	8.49807
SNORD36B	8.12789				6.15759	7.27482
SNORD36A	1.41133		5.25008
SNORD35B	9.31823	9.06335	6.99002	7.11673	6.93287	7.6261
SNORD35A	11.2522	10.7647	8.62007	8.31086	8.68843	8.58327
SNORD34	13.303	11.5934	9.61752	9.30393	9.53639	10.5411
SNORD33	11.8498	9.62468	8.52206	9.1048	8.01726	9.42698
SNORD32B
SNORD32A	10.5876	3.11083	7.66065	8.21861	7.40323	8.3595
SNORD31	13.6816	12.6844	10.8923	11.2426	11.3745	11.3914
SNORD30	12.2783	9.90482	8.80283	9.44688	8.80202	8.95625
SNORD29	11.7102	10.2457	7.22912		8.39938	9.29288
SNORD28	8.8598	9.90405	6.62842		7.99497
SNORD27	13.5611	11.8711	9.02353	10.3676	10.0443	10.7877
SNORD26	14.7191	13.6557	12.6553	11.3857	12.2645	11.8209
SNORD25	10.6411	9.27769	7.70413		8.13193
SNORD24	11.9176	10.2694	8.45297	8.21582	8.73723
SNORD23	9.11513	7.7147				7.72817
SNORD22	10.6382	9.8233	9.73771	0.11459	7.68718	8.82473
SNORD21	10.6743	9.40477	7.80359	7.79879	7.83732	8.01568
SNORD20	13.0885	11.4862	10.7058	8.12271	10.5904	9.34857
SNORD2	12.272	10.1924	8.92333	9.35055	8.89328	8.45625
SNORD1C	7.94914	7.36255		6.49828		6.13917
SNORD1B	10.0728	2.583	8.0357		7.44572	7.99831
SNORD1A		1.59194
SNORD19B	8.41869	1.78486		0.09094		7.04638
SNORD19
SNORD18C	9.7709	2.50395	7.41856	8.80255	6.82621
SNORD18B	12.0066	9.93585	8.09315	0.79588	8.37422	9.42868
SNORD18A	9.52018	8.63953	7.1222	7.81536	6.33902	8.29529
SNORD17	8.34954	1.70873	6.71588	6.18742	5.9186
SNORD16	7.1575	7.04785		6.9323	5.45597	6.28071
SNORD15B	10.3005	9.10133	7.84699	8.41578	7.20248	8.48067
SNORD15A	7.90154	2.99908	5.26829		6.81936
SNORD14E	12.009	11.1905	8.15234	7.86543	9.40186	10.3565
SNORD14D	11.7659	11.0486	8.29899	9.16266	8.87558	8.8853
SNORD14C	11.3373	9.89236	7.88122	8.22792	9.11457	9.78707
SNORD14B	10.3768	8.51462	7.27617		7.50424	8.50174
SNORD14A	8.54514	7.79106	6.42589	6.76012	6.57626
SNORD144	7.27995					6.49831
SNORD143	8.01577	1.66299	5.46456
SNORD142
SNORD141B	3.65864
SNORD141A	3.65864
SNORD140		6.21261		7.11175	3.97445
SNORD139
SNORD137
SNORD136	0.82345
SNORD135	8.67239	2.05071			6.07852
SNORD134
SNORD133	0.11997	0.36667	3.37264			5.16968
SNORD132
SNORD131
SNORD130
SNORD13	12.7188	11.4622	9.21674	9.59442	9.07816	10.482
SNORD12C	10.7879	10.2992	6.30084		6.62752
SNORD12B	11.0355	10.7256	7.10199	8.4474	8.42819	9.14175
SNORD129
SNORD128
SNORD127	8.37377	1.70143			5.55281	6.92732
SNORD126
SNORD125	9.01734	7.84604	6.16652		7.01486
SNORD124	7.91053	6.7694				5.72413
SNORD123
SNORD121B	7.70473	8.79051			6.23328
SNORD121A	0.9911	0.78439	4.78069	6.27588
SNORD12	10.2754	9.14962	7.26436		6.90045	7.97645
SNORD11B	9.33951	9.47288	6.17039		6.7297	6.11722
SNORD119	10.8362	9.91131	7.49601		7.82221	7.74329
SNORD118	13.2101	12.7385	10.6002	11.5226	9.94754	12.8046	15.6201
SNORD117	9.47035	8.97035		0.07559		7.96912
SNORD116-9	8.89519	6.48524	5.17031	5.18377	5.87735	7.00343
SNORD116-8	10.8142	8.63554	7.161		7.83612
SNORD116-7	8.97466	6.51215	5.42482	5.18377	6.09811	7.00343
SNORD116-6	9.65256	6.56372	6.65066		7.48404	7.57148
SNORD116-5	8.97466	6.51215	5.42482	5.18377	6.09811	7.00343
SNORD116-4
SNORD116-30
SNORD116-3	8.89519	6.48524	5.17031	5.18377	5.87735	7.00343
SNORD116-29	8.61392	7.34127	6.30309		4.89795
SNORD116-28
SNORD116-27	5.8183	1.23568
SNORD116-26	7.57799	0.96726
SNORD116-25	8.51057	1.12837	5.07293
SNORD116-24	9.17131	1.40881		6.22909	5.54523
SNORD116-23	8.64802	1.148	5.57293		5.25275
SNORD116-22	7.47917	6.83524
SNORD116-21		1.0774			6.03592	6.5015
SNORD116-20	7.22465	7.53548	4.92929		5.04523
SNORD116-2	10.0883	2.18381	6.4242		6.76044	8.0866
SNORD116-19				5.93661
SNORD116-18	7.69078	7.3444	5.1579		5.74344
SNORD116-17				5.93661
SNORD116-16	8.98906	7.35893	5.59513		6.40441
SNORD116-15	9.12476	8.48233		5.93661	5.86395
SNORD116-14	5.87494	0.85651			5.25275
SNORD116-13
SNORD116-12
SNORD116-11	0.43055				4.25275
SNORD116-10
SNORD116-1	8.61633	1.29691			5.20743
SNORD116@
SNORD115-9
SNORD115-8
SNORD115-7
SNORD115-6
SNORD115-5
SNORD115-48
SNORD115-47
SNORD115-46
SNORD115-45
SNORD115-44
SNORD115-43
SNORD115-42
SNORD115-41
SNORD115-40
SNORD115-4
SNORD115-39
SNORD115-38
SNORD115-37
SNORD115-36
SNORD115-35
SNORD115-34
SNORD115-33
SNORD115-32
SNORD115-31
SNORD115-30
SNORD115-3
SNORD115-29
SNORD115-28
SNORD115-27
SNORD115-26
SNORD115-25
SNORD115-24
SNORD115-23
SNORD115-22
SNORD115-21
SNORD115-20
SNORD115-2
SNORD115-19
SNORD115-18
SNORD115-17
SNORD115-16
SNORD115-15
SNORD115-14
SNORD115-13
SNORD115-12
SNORD115-11
SNORD115-10
SNORD115-1
SNORD115@
SNORD114-9
SNORD114-8
SNORD114-7
SNORD114-6
SNORD114-5
SNORD114-4
SNORD114-31
SNORD114-30
SNORD114-3
SNORD114-29
SNORD114-28
SNORD114-27
SNORD114-26
SNORD114-25
SNORD114-24
SNORD114-23
SNORD114-22
SNORD114-21
SNORD114-20
SNORD114-2
SNORD114-19
SNORD114-18
SNORD114-17
SNORD114-16
SNORD114-15
SNORD114-14
SNORD114-13
SNORD114-12
SNORD114-11
SNORD114-10
SNORD114-1
SNORD113-9
SNORD113-8
SNORD113-7
SNORD113-6
SNORD113-5
SNORD113-4
SNORD113-3
SNORD113-2
SNORD113-1
SNORD112
SNORD111B	9.84545	10.0896	7.65247	7.91795	8.55602	7.05884
SNORD111	9.49242	8.56719		6.72909		8.0997
SNORD110	8.97468	2.55046	5.55967	8.13982	6.23949
SNORD11	10.1799	10.1604	0.31821		8.09818	8.4097
SNORD109B	6.16845	1.21215	4.2224		3.74125
SNORD109A	6.16845	1.21215	4.2224		3.74125
SNORD108
SNORD107
SNORD105B	9.87881	8.89837	6.77389		6.36874	8.27845
SNORD105	11.0347	9.79738	7.30809		7.69043	8.90586
SNORD104	13.5546	11.826	9.59761	10.3524	9.6751	10.8179
SNORD103C	8.57714	1.98118		7.05486	6.30824
SNORD103B	9.76481	8.48506	6.17371	7.11673	6.47187
SNORD103A	9.76481	8.48506	6.17371	7.11673	6.47187
SNORD102	10.7368	8.9372	7.37404	8.11375	7.76138	7.54713
SNORD101	6.84973	1.19387	3.9377		5.11752
SNORD100	12.4778	10.9828	9.35232	8.19672	9.14688	9.56732
SNORD10	9.97964	9.2049	7.33293		7.01433	7.56534
SNORA99
SNORA98
SNORA95
SNORA94
SNORA93			3.23521
SNORA92
SNORA91
SNORA90
SNORA9	10.7224	9.01285	8.31314	7.81336	8.03318	8.69839
SNORA89
SNORA88
SNORA87
SNORA86
SNORA84	8.86239	7.2175	6.89417	7.81336	6.10228
SNORA81	10.1271	8.44348	8.05627	7.46891	6.97431	8.27077
SNORA80E	10.1672	9.27756	8.33488	7.01007	7.28498
SNORA80B	7.44937	0.79044	5.44374	6.4887	4.21988
SNORA80A	7.20372	1.01878	5.36199	6.69622	4.21988
SNORA8	10.0932	8.37908	8.55496		7.32179
SNORA7B	8.52048		5.30527		4.75116
SNORA7A	11.0719	8.51037	9.44188	7.66474	7.46009	8.12553
SNORA79	7.35689		5.6592	5.6544	4.47054
SNORA78	9.44209	1.7656	7.3665		6.11114
SNORA77	6.46374	0.8124	6.27615
SNORA75	10.2758	8.93846	8.36038	6.97813	7.95523	9.26786
SNORA74B	5.95209		4.24758		3.13492
SNORA74A	8.55562	7.02647	8.10704	7.36954	7.06716
SNORA73B	8.99176	7.48466	6.27719	6.77238	5.08852
SNORA73A	10.5831	8.74171	8.11254	7.54364	7.16812	7.90986
SNORA72	10.866	9.48656	9.97488	8.32425	8.09916	9.00887
SNORA71E	6.14708	0.92878	4.70102	7.19622		6.12959
SNORA71D	10.4924	8.58579	8.93376	6.96764	7.71	9.03752
SNORA71C	9.05414	1.36136	7.33368		6.84152	6.81605
SNORA71B	9.6373	7.88516	7.59083	7.4887	6.9658	8.8593
SNORA71A	9.83492	8.01857	7.94174	7.99708	7.44474
SNORA70G
SNORA70F
SNORA70E
SNORA70D
SNORA70C
SNORA70B
SNORA70	10.5328	7.86574	8.46557	8.7715	7.18996	7.86995
SNORA69	7.63676	6.92531	5.98681		4.76295
SNORA68	11.2861	9.59898	9.89687	8.60584	8.05572	8.24673
SNORA67	10.5279	8.14246	6.88661	5.68565		7.61902
SNORA66	9.12373	8.21121	6.50742	6.7284	6.33702
SNORA65	11.2706	8.98565	9.21663	7.9887	8.00481	8.9705
SNORA64	10.4019	8.9362	8.34589	7.87855	7.1577	7.83558
SNORA63	11.3465	9.17359	8.49279	7.79183	6.81549	9.17328
SNORA62	9.85981	8.08896	7.21786		5.20152
SNORA61	9.7949	7.73632	7.99584	6.55379	6.79616
SNORA60	7.66185	7.2037	4.33254		4.21988
SNORA6	10.2163	8.76746	6.77231	8.35699	7.12658	7.55562
SNORA5C	9.02377	8.06958	7.58375	7.47813	5.37027
SNORA5B
SNORA5A	9.43108	8.82483	8.71844	7.80255	7.25244	8.78747
SNORA59B
SNORA59A
SNORA58	9.19325	7.57247	6.4148	7.40104	5.27492	7.64665
SNORA57	7.07769	0.61496	4.22396			6.36637
SNORA56	6.22331
SNORA55	9.20774	1.22249	6.3657	6.18565	5.37027
SNORA54	11.2472	8.98906	9.49535	8.46513	7.81827
SNORA53	7.23772	6.66468	4.89145	4.81789
SNORA52	7.60909		4.79115		5.82621
SNORA51	10.5443	2.37096	8.239	6.73928	8.09561	8.2021
SNORA50C	10.5269	8.28849	9.32713	8.35236	8.32947
SNORA50A	6.28542	1.43979	4.04006		4.51236
SNORA49	8.24382	1.09941	6.84417	6.97813	6.00179
SNORA48	11.4502	9.63318	9.33469	8.11054	8.26893	8.18397
SNORA47	8.53079	1.42575	6.10396		4.19882
SNORA46	9.15015	8.00602	6.63567	8.11054		7.14024
SNORA44	9.52691	2.10945	7.61077	7.82425	6.80668
SNORA41	9.03675	1.63896	8.10327	7.82425	6.82759
SNORA40	10.6828	7.76886	9.25325	6.95596	8.47736	8.14902
SNORA4	10.3848	8.38736	8.23419	7.97813	8.56299
SNORA3B	10.325	8.61453	8.38799	6.91122		8.9811
SNORA3A	9.58103	8.01936	6.5938	7.16499	6.86994	8.09836
SNORA38B	8.00261	6.68741	8.73273			0.05251
SNORA38	7.32849	1.08827	5.43335	6.53177	4.26295
SNORA37	7.97262	6.44174	7.60494		4.58859
SNORA36C
SNORA36B	5.6728		4.38658
SNORA36A
SNORA35
SNORA33	9.57048	8.38242	8.2906	7.38936	6.49798
SNORA32	9.37064	7.65496	7.39182	6.86482	5.38848
SNORA31	10.6072	8.92234	10.3839	9.19649	9.45698
SNORA30	0.54817	0.67543	4.70126
SNORA2C	8.50602	7.45533	6.16288		5.79427
SNORA2B	8.65874	7.30044	6.48892		5.90547
SNORA2A	8.08484	7.37829		7.20686
SNORA29
SNORA28	9.17052	7.81116	6.78364	6.59888	5.41502	7.35097
SNORA27	8.64388		8.15934		6.7075
SNORA26	10.7218	8.52437	9.01283	8.30639	6.96157	8.80851
SNORA25	9.20142	7.38902	7.26825	5.71759	6.40222
SNORA24	9.86872	9.13419	8.04905	7.91122	6.65136	8.36825
SNORA23	7.00563	6.47314	7.04238	7.17488	5.80974
SNORA22	0.56824	0.54548	3.56143
SNORA21	12.3378	10.3698	10.6415	9.04307	9.63304	9.45425
SNORA20	11.5537	10.7629	10.1364	9.92245	9.42165	9.21639
SNORA19	9.37499	7.78307		6.94464	6.09982
SNORA18	8.42593	7.72219	5.37561	6.23928
SNORA17B
SNORA17A
SNORA16B
SNORA16A	8.3324	0.49253	7.10517		5.53373
SNORA15	8.00987	8.05295	7.49812		5.41302	7.27297
SNORA14B
SNORA14A	0.03992	5.93757
SNORA13	9.48455	2.29717	6.6572	5.7284	5.54454	7.16177
SNORA12	11.2199	9.31059	8.75941	8.16897	7.63531	8.78954
SNORA11E	6.05087		2.13884
SNORA11D	6.05087		2.13884
SNORA11C	0.10245		4.54252
SNORA11B	6.96916	1.12541	5.835
SNORA111
SNORA110
SNORA11	9.84896	7.23732	6.53012		5.96671
SNORA109
SNORA108	0.18547
SNORA107
SNORA105C
SNORA105B
SNORA105A
SNORA104
SNORA103
SNORA101B	8.86887	6.66778	6.59431	7.23928	6.55543	7.2304
SNORA101A
SNORA100
SNORA10	10.4248	8.85676	7.07785		6.98177
SNORA1	9.08333	8.1496	7.5601	7.05379	5.57745
SNHG19
SLC35F2
SKIL
SBNO2
SBNO1	0.87954	0.6905
C14orf169
ADH5					1.17163

## Sheet: Figure2_Sheet3
Name	JK_CD47_CAP - log₂ total RPKM	JK_CD47_FLOW - log₂ total RPKM	JK_CD63_CAP - log₂ total RPKM	JK_CD63_FLOW - log₂ total RPKM	JK_MHC1_CAP - log₂ total RPKM	JK_MHC1_FLOW - log₂ total RPKM	/gene_synonym
SCARNA1	7.7778	7.50108	6.65616	6.90864	4.72478	6.77925	ACA35
SCARNA2	7.39472	6.47335	3.93547	5.06943	4.25406	-3.74185	HBII-382, mgU2-25/61
SCARNA26A	10.8068	8.64667	8.30875	-0.61269	6.81936	7.30008
SCARNA26B	-11.1566	-5.5521	-3.14948	-11.1566	-11.1566	-4.49431
SCARNA4	12.1187	9.54376	10.0187	9.5459	9.02172	10.4793	ACA26
SCARNA3	7.70024	0.73778	8.19597	-3.36494	6.97363	7.48436	HBI-100
SCARNA18B	-5.69829	-11.1566	-3.0783	-11.1566	-11.1566	-11.1566
SCARNA5	9.47742	8.1551	7.01629	4.66474	5.38456	6.30563	U87
SCARNA6	7.12984	5.73953	3.57224	-4.1001	-2.33682	-4.11988	U88
SCARNA7	6.39654	5.15086	2.7612	-11.1566	-1.99234	-4.06789	U90
TERC	5.68667	5.42351	4.44393	-11.1566	-1.92519	4.90007	DKCA1, hTR, PFBMFT2, SCARNA19, TR, TRC3
SCARNA22	10.181	8.02402	10.3977	9.53937	9.219	10.013	ACA11
SCARNA18	10.9457	8.62984	7.49198	7.51007	6.06318	-2.62529	SCARNA18A, U109
SCARNA27	8.54325	-4.80343	7.2402	8.03611	6.66627	8.01193
SCARNA28	6.10631	0.15396	-2.83985	-4.37242	-1.90162	-3.8922	ZL1
SCARNA8	10.5725	8.73761	9.11064	-1.50421	8.2091	10.0407	U92
SCARNA9	8.10751	6.75883	4.45648	-4.80422	4.50478	-3.53152	mgU2-19/30, Z32
SCARNA10	9.13459	8.01997	7.40736	5.91736	6.03097	7.08045	U85
SCARNA11	9.96377	8.93607	9.51013	8.22938	8.93026	10.0449	ACA57
SCARNA12	6.385	-0.09516	4.42815	-1.83885	2.73052	-4.92313	U89
SCARNA13	-11.1566	-5.64361	-2.18786	3.68039	-11.1566	-11.1566	U93
SCARNA14	10.0291	7.78866	7.43317	5.68565	6.29427	6.11902	U100
SNHG21	-11.1566	-11.1566	-11.1566	-5.21034	-11.1566	-5.59843	FSD2-AS1, SCARNA15HG
SCARNA15	8.67892	7.33725	8.4332	-1.29479	5.31866	-2.33534	ACA45
SCARNA21	10.0456	9.16542	8.86181	-2.96576	6.92853	9.17317	ACA68, SCARNA21A
SCARNA20	9.18113	7.50961	8.81776	-2.49868	6.66242	-1.94246	ACA66
SNHG20	-2.92057	4.24514	-4.56035	-2.53906	2.54265	3.68209	C17orf86, LINC00338, NCRNA00338, SCARNA16HG
SCARNA16	11.2247	8.80672	9.12403	7.9665	8.63034	8.21389	ACA47
SNHG22	-11.1566	-11.1566	-11.1566	-5.10864	-11.1566	-11.1566	SCARNA17, SCARNA17HG
SCARNA17	3.98854	-6.46621	-11.1566	-11.1566	-11.1566	-4.74356	U91
SCARNA9L	-0.34967	5.22974	-2.96888	-11.1566	-2.32313	-11.1566
SCARNA23	9.69087	8.50412	8.29159	7.34627	7.28497	8.5449	ACA12

## Sheet: Figure2_SCARNA
Name	JK_CD47_CAP - log₂ total RPKM	JK_CD47_FLOW - log₂ total RPKM	JK_CD63_CAP - log₂ total RPKM	JK_CD63_FLOW - log₂ total RPKM	JK_MHC1_CAP - log₂ total RPKM	JK_MHC1_FLOW - log₂ total RPKM	POSITIVE - log₂ total RPKM	/gene_synonym
SCARNA4	12.1187	9.54376	10.0187	9.5459	9.02172	10.4793		ACA26
SCARNA11	9.96377	8.93607	9.51013	8.22938	8.93026	10.0449		ACA57						SCARNA
SCARNA8	10.5725	8.73761	9.11064		8.2091	10.0407		U92					CD47	25
SCARNA22	10.181	8.02402	10.3977	9.53937	9.219	10.013		ACA11					CD47 FLOW	24
SCARNA21	10.0456	9.16542	8.86181		6.92853	9.17317		ACA68, SCARNA21A					CD63	23
SCARNA23	9.69087	8.50412	8.29159	7.34627	7.28497	8.5449		ACA12					CD63 FLOW	13
SCARNA16	11.2247	8.80672	9.12403	7.9665	8.63034	8.21389		ACA47					MHC	21
SCARNA27	8.54325		7.2402	8.03611	6.66627	8.01193							MHC FLOW	16
SCARNA3	7.70024	0.73778	8.19597		6.97363	7.48436		HBI-100					POSITIVE	0
SCARNA26A	10.8068	8.64667	8.30875		6.81936	7.30008
SCARNA10	9.13459	8.01997	7.40736	5.91736	6.03097	7.08045		U85
SCARNA1	7.7778	7.50108	6.65616	6.90864	4.72478	6.77925		ACA35
SCARNA5	9.47742	8.1551	7.01629	4.66474	5.38456	6.30563		U87
SCARNA14	10.0291	7.78866	7.43317	5.68565	6.29427	6.11902		U100
TERC	5.68667	5.42351	4.44393			4.90007		DKCA1, hTR, PFBMFT2, SCARNA19, TR, TRC3
SNHG20		4.24514			2.54265	3.68209		C17orf86, LINC00338, NCRNA00338, SCARNA16HG
SCARNA20	9.18113	7.50961	8.81776		6.66242			ACA66
SCARNA15	8.67892	7.33725	8.4332		5.31866			ACA45
SCARNA18	10.9457	8.62984	7.49198	7.51007	6.06318			SCARNA18A, U109
SCARNA9	8.10751	6.75883	4.45648		4.50478			mgU2-19/30, Z32
SCARNA2	7.39472	6.47335	3.93547	5.06943	4.25406			HBII-382, mgU2-25/61
SCARNA28	6.10631	0.15396						ZL1
SCARNA7	6.39654	5.15086	2.7612					U90
SCARNA6	7.12984	5.73953	3.57224					U88
SCARNA26B
SCARNA17	3.98854							U91
SCARNA12	6.385		4.42815		2.73052			U89
SNHG21								FSD2-AS1, SCARNA15HG
SCARNA9L		5.22974
SCARNA13				3.68039				U93
SNHG22								SCARNA17, SCARNA17HG
SCARNA18B

## Sheet: Figure2_RNURNA
Name	JK_CD47_CAP - log₂ total RPKM	JK_CD47_FLOW - log₂ total RPKM	JK_CD63_CAP - log₂ total RPKM	JK_CD63_FLOW - log₂ total RPKM	JK_MHC1_CAP - log₂ total RPKM	JK_MHC1_FLOW - log₂ total RPKM	POSITIVE - log₂ total RPKM	/gene_synonym
RNU2-1	18.6395	17.2325	16.6053	17.0506	16.8103	17.982	16.1529	RNU2, U2										RNURNA
RNU5B-1	18.4634	16.6844	12.6418	12.6658	13.217	14.0037	15.8372	RNU5B, RNU5B-1P, U5B1									CD47	23
RNU5A-1	17.863	16.1595	12.5242	12.247	13.4596	13.8296	15.8372	RNU5, RNU5A, RNU5C, U5A, U5B1									CD47 FLOW	21
RNVU1-7	18.0316	14.9102	18.7421	16.7678	16.6136	17.5642	15.7511	RNU1-26P, RNU1-6, RNU1-6P, RNU1-9, RNU1-9P, RNVU1-9, vU1.7, vU1.9									CD63	22
RNVU1-18							15.7511	RNU1-25, RNU1-25P, RNU1-5, RNU1P1, RNU1P9, U1.15, U1P101, U1P15, vU1.18									CD63 FLOW	19
RNU1-4							15.7511	HSD2, HSD5, HSD6, HSD7, RNU1, RNU1D2, RNU1E2, RNU1F1, RNU1G1, RNU1G2, U1B2, U1D2, U1E2, U1F									MHC	21
RNU1-3							15.7511	HSD4, RNU1G3									MHC FLOW	22
RNU1-2							15.7511	RNU1C1, RNU1C2, U1C1, U1C21									POSITIVE	10
RNU1-1							15.7511	HSD1, HU1-1, RNU1, RNU1A, Rnu1a1, RNU1A3, RNU1G4, U1, U1A1
RNVU1-1	13.6218	3.37624	12.6582	7.41838	10.0103	11.2291	11.6495	RNU1-10P, RNU1-53, RNU1P10, RNVU1-10, U1.4, U1P14, vU1.1, vU1.10
RNU6-9	15.885	14.3295	13.2534	12.2492	12.4217	13.2873		U6-9
RNU6-2	15.885	14.3295	13.2534	12.2492	12.4217	13.2873		U6-2
RNU6-1	15.8804	14.3051	13.2476	12.206	12.4136	13.2588		RNU6, RNU6A, U6, U6-1
RNU6-8	15.8691	14.2948	13.2362	12.1925	12.4054	13.248		U6-8
RNU6-7	15.8691	14.2948	13.2362	12.1925	12.4054	13.248		U6-7
RNU4-2	14.2078	13.787	14.2705	11.684	13.4501	12.1895		RNU4-1B, RNU4B1, RNU4C, U4A, U4b, U4c
RNU5F-1	16.5901	13.5509	10.5704	10.8118	10.5104	11.376		RNU5F, U5F
RNU4-1	12.7354	12.6085	11.1259	10.3987	11.8969	11.1608		RNU4A, RNU4B2, U4, U4BL
RNU6ATAC	10.6858	9.961	7.50324	9.30653	8.35274	10.0672		RNU6ATAC1, U6ATAC
RNU5E-1	13.713	12.356	8.06115	7.60379	9.4272	9.9206		RNU5E, U5E
RNU12	9.94549	9.64683	8.17209	8.31044	8.28433	9.48078		dJ222E13.7, RNU12-1, RNU12L, RNU12P
RNVU1-6	0.09126	0.00053	6.79738		5.53475	7.76314		RNU1-99, vU1.6
RNU4ATAC	9.47171	8.03305	6.98593		7.8287	7.66398		MOPD1, RFMN, RNU4ATAC1, TALS, U4ATAC
RNU5D-1	9.40446	8.05607	6.06531	7.76394	6.09343	7.63093		RNU5D, U5DL, U5DS
RNVU1-14	7.8324		4.06246			5.06705		RNU1-37, vU1.14
SNHG3		2.37461		4.58598	1.23071	3.26984		NCRNA00014, RNU17C, RNU17D, U17HG, U17HG-A, U17HG-AB
RNU11	13.125	12.4573	12.209	12.3995	10.7467	2.50717		RNU11-1, U11
RNVU1-17			5.47732					RNU1-127, vU1.17
U2AF1	1.96245							FP793, RN, RNU2AF1, U2AF35, U2AFBP
RNVU1-19	0.25644							RNU1-126, RNU1-147, RNVU1-13, vU1.13, vU1.19
FBL								FIB, FLRN, RNU3IP1
RNVU1-8								RNU1-145, vU1.8
CRNN								C1orf10, DRC1, PDRC1, SEP53
PHAX								RNUXA
RNVU1-3								RNU1-113, RNU1-151, RNVU1-12, vU1.12, vU1.3
RNU105B								105B, E1-2
SNUPN								KPNBL, RNUT1, Snurportin1
RRP9								RNU3IP2, U3-55K
RNVU1-4								RNU1-102, RNU1-50, RNVU1-5, vU1.4, vU1.5
RNVU1-15								RNU1-121, RNU1-66, RNVU1-16, vU1.15, vU1.16
RNU7-1								RNU7, U7.1
RNU105C								E1-5, E1-6

## Sheet: Figure2_Y RNA
Name	JK_CD47_CAP - log₂ total RPKM	JK_CD47_FLOW - log₂ total RPKM	JK_CD63_CAP - log₂ total RPKM	JK_CD63_FLOW - log₂ total RPKM	JK_MHC1_CAP - log₂ total RPKM	JK_MHC1_FLOW - log₂ total RPKM
RNY5	14.1443	13.7884	11.5496	13.7982	12.4217	14.078
RNY4	13.6458	15.2502	12.3074	12.5843	13.4519	13.6447
RNY3	14.2861	14.928	12.2305	13.4587	12.8522	14.2678
RNY1	13.3483	14.4991	11.4972	12.2062	12.2922	13.3817
TRNY	10.2791	1.9901	-1.56209	-11.1566	6.61317	-0.86948
							Y-RNA
						CD47	5
						CD47 FLOW	4
						CD63	4
						CD63 FLOW	4
						MHC	5
						MHC FLOW	4
						POSITIVE	1

## Sheet: Figure2_lncRNA
Name	JK_CD47_CAP - log₂ total RPKM	JK_CD47_FLOW - log₂ total RPKM	JK_CD63_CAP - log₂ total RPKM	JK_CD63_FLOW - log₂ total RPKM	JK_MHC1_CAP - log₂ total RPKM	JK_MHC1_FLOW - log₂ total RPKM	POSITIVE - log₂ total RPKM	/gene_synonym										lncRNA
FAM83H-AS1	1.08101	4.71203		6.59611	3.50349	5.80457		onco-lncRNA-3									CD47	2
NRIR		4.3403			1.33675	5.13611		lncRNA-CMPK2									CD47 FLOW	16
PVT1		3.78384				3.97674		LINC00079, NCRNA00079, onco-lncRNA-100									CD63	0
TINCR		3.71263		4.58081		3.4546		LINC00036, NCRNA00036, onco-lncRNA-16, PLAC2									CD63 FLOW	10
RAB4B-EGLN2						1.74081		RERT-lncRNA									MHC	5
MEG3		1.12673		2.83548		1.72529		FP504, GTL2, LINC00023, NCRNA00023, onco-lncRNA-83, prebp1, PRO0518, PRO2160									MHC FLOW	7
LINC01512		1.3611				1.26849		HI-LNC77									POSITIVE	0
BISPR		3.64671			1.83915			lncBST2
GAS1RR		2.8035		4.73259	1.49044			LncRNA-Hh
CCAT1		2.6165			0.59993			CARLo-5, onco-lncRNA-40
GHET1	1.67381	4.0736		6.19021				lncRNA-GHET1
LINC00673		2.3152		3.59743				HI-LNC75
LINC00511				2.93086				LCAL5, onco-lncRNA-12
LINC00261				2.18255				ALIEN, C20orf56, DEANR1, HCCDR1, NCRNA00261, onco-lncRNA-17
MIAT				1.74556				C22orf35, GOMAFU, LINC00066, lncRNA-MIAT, NCRNA00066, RNCR2
HEIH		3.19685						HCCAT2, LINC-HEIH, LINC00848, lncRNA-HEIH
OLMALINC		2.67748						C10orf75, HI-LNC80, LINC00263, NCRNA00263, OLMALINCAS
FENDRR		2.116						FOXF1-AS1, lincFOXF1, onco-lncRNA-21, TCONS_00024240
CHRNA3		1.5479						LNCR2, NACHRA3, PAOD2
LINC01108		0.38008						LncRNA-ES1, RP11-359N11.2
LOC105371267								PR-lncRNA-1
LINC00458								LncRNA-ES3, RP11-168P6.1
SNHG12								ASLNC04080, C1orf79, LINC00100, NCRNA00100
FAM3D-AS1								lnc-KCTD6-3
LINC01191								lnc-ACTR3, VIN
HOST2								lncRNA-HOST2
LINC01230								linc-DMRT2, lnc-DRMT2, TCONS_00015639
LCAL1								onco-lncRNA-27
WSPAR								LncTCF7, TCONS_00009511
PCAT6								KDM5B-AS1, KDM5BAS1, ncRNA-a2, onco-lncRNA-96, PCAN-R1
LOC105376671								lnc-BBOX1-1
LINC01370								HI-LNC25
CHRNA5								LNCR2
LINC01234								LCAL84, onco-lncRNA-32
UCA1								CUDR, LINC00178, NCRNA00178, onco-lncRNA-36, UCAT1
SENCR								FLI1-AS1, lncRNA9
TUNAR								HI-LNC78, LINC00617, TUNA
FLNC								ABP-280, ABP280A, ABPA, ABPL, FLN2, MFM5, MPD4
CCEPR								CCHE1, lncRNA-CCHE1
CACNA2D1								CACNA2, CACNL2A, CCHL2A, LINC01112, lncRNA-N3
AS-PTPRE
CBR3-AS1								PlncRNA-1, PlncRNA1
LINC01526								Lnc-FAM46A-1
DANCR								AGU2, ANCR, KIAA0114, lncRNA-ANCR, SNHG13
BLACAT1								linc-UBC1, LINC00912, onco-lncRNA-30
TMEM92-AS1								lncRNA-508851, TCONS_00025237
NALT1								LINC01573, MIR4674HG, NALT
LINC01574								HI-LNC12
LINC01315								lnc-C22orf32-1
GACAT3								LINC01458, lncRNA-AC130710
MIR100HG								AGD1, lncRNA-N2
NPTN-IT1								lncRNA-LET
LINC01525								lnc-MAN1A2-1
MYCNUT								lncUSMycN, MYCNUN
LINC01468								lnc-MBL2-4
BGLT3								BGL3, LINC01083, lncRNA-BGL3
ATXN7L3B								lnc-SCA7
TTTY3B								LNCRNA00122, NCRNA00122

[truncated: 17 more sheets: Figure2_Sheet8, Figure2_Sheet10, Figure2_LOC, Figure2_RPL, Figure2_RPS, Figure2_VAULT, Figure2_SNH, Figure2_MT-RNA, Figure2_piwi, Figure2_SRP, smallRNAexosomeJKCD47FDRp1FltrG, smallRNAexosomeJKCD63FDRp1FltrG, smallRNAexosomeJKMHC1FDRp1FltrG, Table S3_Method1_MAP_UnMAP, FigS6_fold2_up_CD63CAP_FLOW, FigS6_fold2_up_CD47CAP_FLOW, FigS6_fold2_up_MHC1CAP_FLOW]
