# Supplementary material for: CD63, MHC class 1, and CD47 identify subsets of extracellular vesicles containing distinct populations of noncoding RNAs
Source: Sci Rep. 2018 Feb 7;8:2577. doi: 10.1038/s41598-018-20936-7 (PMC5803193; doi:10.1038/s41598-018-20936-7)
Supplement: Supplementary file 3 — Dataset 2 [file 41598_2018_20936_MOESM3_ESM.xlsx]

## Sheet: Table S4_MethodII_Map_UnMAP
Method II
name	mapped	unmapped	total
CD47+	1486352	6837910	8324262
CD47+	1396900	4795606	6192506
CD47+	1379644	4342212	5721856
CD47-	2545402	8839212	11384614
CD47-	451912	5125097	5577009
CD47-	627442	5350656	5978098
CD63+	1025281	4888267	5913548
CD63+	4107205	1223660	5330865
CD63-	213965	4947601	5161566
CD63-	2806815	2495093	5301908
MHC1+	3352356	1335695	4688051
MHC1+	456753	4411090	4867843
MHC1-	236326	5158606	5394932
MHC1-	2770005	3481221	6251226
